# Supplementary material for: Bis(μ-propan-2-olato-κ2 O:O)bis­[chlor­ido(propan-2-ol-κO)bis­(pro­pan-1-ol­ato-κO)tin(IV)]
Source: Acta Crystallogr Sect E Struct Rep Online. 2012 Feb 24;68(Pt 3):m337–8. doi: 10.1107/S1600536812007799 (PMC3297279; doi:10.1107/S1600536812007799)
Supplement: Supplementary file 1 [file e-68-0m337-sup1.cif]

##############################################################################
#                                                                            #
# This CIF contains the data in a paper accepted for publication in          #
# Acta Crystallographica Section E. It conforms to the requirements of       #
# Notes for Authors for Acta Crystallographica Section E, and has been       #
# peer reviewed under the auspices of the IUCr Commission on Journals.       #
#                                                                            #
# Full details of the Crystallographic Information File format               #
# are given in the paper "The Crystallographic Information File (CIF):       #
# a New Standard Archive File for Crystallography" by S. R. Hall, F. H.      #
# Allen and I. D. Brown [Acta Cryst. (1991), A47, 655-685].                  #
#                                                                            #
# The current version of the core CIF dictionary is obtainable from          #
# ftp://ftp.iucr.org/pub/cif_core.dic.                                       #
#                                                                            #
# Software is freely available for graphical display of the structure(s)     #
# in this CIF. For information consult the CIF software page                 #
# http://www.iucr.org/resources/cif/software.                                #
#                                                                            #
# This file may be used for bona fide research purposes within the           #
# scientific community so long as proper attribution is given to the journal # 
# article from which it was obtained.                                        #
#                                                                            #
##############################################################################
data_I
_audit_creation_method     SHELXL-97
_chemical_name_systematic
;
Bis(\m-propan-2-olato-\k^2^<i>O</i>:<i>O</i>)bis[chlorido(propan-2-ol-
\k<i>O</i>)bis(propan-2-olato-\k<i>O</i>)tin(IV)]
;
_chemical_name_common     ?
_chemical_formula_moiety     'C24 H58 Cl2 O8 Sn2'
_chemical_formula_sum     'C24 H58 Cl2 O8 Sn2'
_chemical_formula_iupac     '[Sn2 (C3 H7 O)6 Cl2 (C3 H8 O)2]'
_chemical_formula_weight     783.02
_chemical_melting_point     ?
_symmetry_cell_setting     monoclinic
_symmetry_space_group_name_H-M     'P 21/n'
_symmetry_space_group_name_Hall     '-P 2yn'
loop_
    _symmetry_equiv_pos_as_xyz
    'x, y, z'
    '-x+1/2, y+1/2, -z+1/2'
    '-x, -y, -z'
    'x-1/2, -y-1/2, z-1/2'
_cell_length_a     11.184(2)
_cell_length_b     10.354(2)
_cell_length_c     15.426(3)
_cell_angle_alpha     90.00
_cell_angle_beta     102.19(3)
_cell_angle_gamma     90.00
_cell_volume     1746.0(6)
_cell_formula_units_Z     2
_cell_measurement_reflns_used     9138
_cell_measurement_theta_min     2.39
_cell_measurement_theta_max     26.30
_cell_measurement_temperature     173(2)
_cell_special_details     ?
_exptl_crystal_description     prism
_exptl_crystal_colour     colourless
_exptl_crystal_size_max     0.50
_exptl_crystal_size_mid     0.35
_exptl_crystal_size_min     0.29
_exptl_crystal_density_diffrn     1.489
_exptl_crystal_density_meas     ?
_exptl_crystal_density_method     'not measured'
_exptl_crystal_F_000     800
_exptl_absorpt_coefficient_mu     1.621
_exptl_absorpt_correction_type     multi-scan
_exptl_absorpt_process_details     '(DENZO/SCALEPACK; Otwinowski & Minor, 1997)'
_exptl_absorpt_correction_T_min     0.4979
_exptl_absorpt_correction_T_max     0.6508
_exptl_special_details     ?
_diffrn_ambient_temperature     173(2)
_diffrn_radiation_type     MoK\a
_diffrn_radiation_wavelength     0.71073
_diffrn_radiation_source     'sealed tube'
_diffrn_radiation_monochromator     'graphite'
_diffrn_measurement_device_type     'Nonius KappaCCD'
_diffrn_measurement_method     'phi and omega scans'
_diffrn_detector_area_resol_mean     9
_diffrn_reflns_number     16149
_diffrn_reflns_av_R_equivalents     0.0287
_diffrn_reflns_av_sigmaI/netI     0.0242
_diffrn_reflns_theta_min     2.06
_diffrn_reflns_theta_max     26.35
_diffrn_reflns_theta_full     26.35
_diffrn_measured_fraction_theta_max     0.995
_diffrn_measured_fraction_theta_full     0.995
_diffrn_reflns_limit_h_min     -13
_diffrn_reflns_limit_h_max     12
_diffrn_reflns_limit_k_min     -12
_diffrn_reflns_limit_k_max     12
_diffrn_reflns_limit_l_min     -19
_diffrn_reflns_limit_l_max     19
_diffrn_standards_number     ?
_diffrn_standards_interval_count     ?
_diffrn_standards_interval_time     ?
_diffrn_standards_decay_%     ?
_refine_special_details
;
Refinement of <i>F</i>^2^ against ALL reflections. The weighted <i>R</i>-factor
<i>wR</i> and goodness of fit <i>S</i> are based on <i>F</i>^2^, conventional
<i>R</i>-factors <i>R</i> are based on <i>F</i>, with <i>F</i> set to zero for
negative <i>F</i>^2^. The threshold expression of <i>F</i>^2^ >
\s(<i>F</i>^2^) is used only for calculating <i>R</i>-factors(gt) <i>etc</i>.
and is not relevant to the choice of reflections for refinement.
<i>R</i>-factors based on <i>F</i>^2^ are statistically about twice as large
as those based on <i>F</i>, and <i>R</i>- factors based on ALL data will be
even larger.
;
_reflns_number_total     3539
_reflns_number_gt     3075
_reflns_threshold_expression     I>2\s(I)
_refine_ls_structure_factor_coef     Fsqd
_refine_ls_matrix_type     full
_refine_ls_R_factor_all     0.0279
_refine_ls_R_factor_gt     0.0207
_refine_ls_wR_factor_gt     0.0416
_refine_ls_wR_factor_ref     0.0452
_refine_ls_goodness_of_fit_ref     1.025
_refine_ls_restrained_S_all     1.025
_refine_ls_number_reflns     3539
_refine_ls_number_parameters     175
_refine_ls_number_restraints     ?
_refine_ls_number_constraints     ?
_refine_ls_hydrogen_treatment     mixed
_refine_ls_weighting_scheme     calc
_refine_ls_weighting_details
         'calc w=1/[\s^2^(Fo^2^)+(0.0098P)^2^+1.9079P] where P=(Fo^2^+2Fc^2^)/3'
_atom_sites_solution_hydrogens     geom
_atom_sites_solution_primary     direct
_atom_sites_solution_secondary     difmap
_refine_ls_shift/su_max     0.000
_refine_ls_shift/su_mean     0.000
_refine_diff_density_max     0.445
_refine_diff_density_min     -0.320
_refine_ls_extinction_method     none
_refine_ls_extinction_coef     ?
loop_
    _atom_type_symbol
    _atom_type_description
    _atom_type_scat_dispersion_real
    _atom_type_scat_dispersion_imag
    _atom_type_scat_source
    'C' 'C' 0.0033 0.0016
                         'International Tables Vol C Tables 4.2.6.8 and 6.1.1.4'
    'H' 'H' 0.0000 0.0000
                         'International Tables Vol C Tables 4.2.6.8 and 6.1.1.4'
    'O' 'O' 0.0106 0.0060
                         'International Tables Vol C Tables 4.2.6.8 and 6.1.1.4'
    'Cl' 'Cl' 0.1484 0.1585
                         'International Tables Vol C Tables 4.2.6.8 and 6.1.1.4'
    'Sn' 'Sn' -0.6537 1.4246
                         'International Tables Vol C Tables 4.2.6.8 and 6.1.1.4'
_computing_data_collection     'COLLECT (Nonius, 1998)'
_computing_cell_refinement     'DENZO/SCALEPACK (Otwinowski & Minor, 1997)'
_computing_data_reduction     'DENZO/SCALEPACK (Otwinowski & Minor, 1997)'
_computing_structure_solution     'SHELXS97 (Sheldrick, 2008)'
_computing_structure_refinement     'SHELXL97 (Sheldrick, 2008)'
_computing_molecular_graphics     'SHELXTL (Sheldrick, 2008)'
_computing_publication_material
                         'SHELXTL (Sheldrick, 2008) and publCIF (Westrip, 2010)'
loop_
    _atom_site_type_symbol
    _atom_site_label
    _atom_site_fract_x
    _atom_site_fract_y
    _atom_site_fract_z
    _atom_site_U_iso_or_equiv
    _atom_site_adp_type
    _atom_site_calc_flag
    _atom_site_refinement_flags
    _atom_site_occupancy
    _atom_site_symmetry_multiplicity
    _atom_site_disorder_assembly
    _atom_site_disorder_group
    Sn Sn1 0.132953(13) 0.420782(15) 0.027075(9) 0.02103(5) Uani d . 1 1 . .
    Cl Cl1 0.30397(5) 0.44293(6) 0.14894(4) 0.03425(14) Uani d . 1 1 . .
    O O1 0.03597(13) 0.57912(14) 0.06175(9) 0.0217(3) Uani d . 1 1 . .
    O O2 0.18898(14) 0.53857(16) -0.05988(10) 0.0292(4) Uani d . 1 1 . .
    O O3 0.17710(15) 0.24347(16) -0.00562(11) 0.0332(4) Uani d . 1 1 . .
    O O4 0.02365(17) 0.33292(18) 0.11269(11) 0.0335(4) Uani d . 1 1 . .
    C C1 0.0799(2) 0.6650(2) 0.13774(15) 0.0303(5) Uani d . 1 1 . .
    H H1 0.1577 0.6271 0.1723 0.036 Uiso calc R 1 1 . .
    C C2 0.3120(2) 0.5517(3) -0.07082(17) 0.0377(6) Uani d . 1 1 . .
    H H2 0.3627 0.4813 -0.0370 0.045 Uiso calc R 1 1 . .
    C C3 0.2933(2) 0.1919(3) 0.00686(17) 0.0379(6) Uani d . 1 1 . .
    H H3 0.3543 0.2578 0.0355 0.045 Uiso calc R 1 1 . .
    C C4 0.0516(2) 0.2316(2) 0.17833(15) 0.0314(6) Uani d . 1 1 . .
    H H4 0.1384 0.2044 0.1822 0.038 Uiso calc R 1 1 . .
    C C5 -0.0091(3) 0.6699(3) 0.19870(16) 0.0439(7) Uani d . 1 1 . .
    H H5A -0.0855 0.7101 0.1677 0.066 Uiso calc R 1 1 . .
    H H5B 0.0262 0.7207 0.2515 0.066 Uiso calc R 1 1 . .
    H H5C -0.0258 0.5820 0.2165 0.066 Uiso calc R 1 1 . .
    C C6 0.1106(3) 0.7943(3) 0.10514(19) 0.0458(7) Uani d . 1 1 . .
    H H6A 0.1689 0.7836 0.0664 0.069 Uiso calc R 1 1 . .
    H H6B 0.1471 0.8487 0.1558 0.069 Uiso calc R 1 1 . .
    H H6C 0.0359 0.8353 0.0719 0.069 Uiso calc R 1 1 . .
    C C7 0.3629(3) 0.6785(4) -0.0357(3) 0.0776(12) Uani d . 1 1 . .
    H H7A 0.3149 0.7483 -0.0693 0.116 Uiso calc R 1 1 . .
    H H7B 0.4482 0.6852 -0.0417 0.116 Uiso calc R 1 1 . .
    H H7C 0.3591 0.6857 0.0270 0.116 Uiso calc R 1 1 . .
    C C8 0.3140(3) 0.5378(4) -0.1677(2) 0.0755(12) Uani d . 1 1 . .
    H H8A 0.2776 0.4547 -0.1895 0.113 Uiso calc R 1 1 . .
    H H8B 0.3987 0.5413 -0.1754 0.113 Uiso calc R 1 1 . .
    H H8C 0.2670 0.6081 -0.2012 0.113 Uiso calc R 1 1 . .
    C C9 0.3193(3) 0.1546(4) -0.0820(2) 0.0693(10) Uani d . 1 1 . .
    H H9A 0.2590 0.0908 -0.1105 0.104 Uiso calc R 1 1 . .
    H H9B 0.4016 0.1175 -0.0734 0.104 Uiso calc R 1 1 . .
    H H9C 0.3142 0.2315 -0.1197 0.104 Uiso calc R 1 1 . .
    C C10 0.3020(3) 0.0748(3) 0.0657(2) 0.0683(10) Uani d . 1 1 . .
    H H10A 0.2861 0.1000 0.1234 0.102 Uiso calc R 1 1 . .
    H H10B 0.3842 0.0376 0.0738 0.102 Uiso calc R 1 1 . .
    H H10C 0.2414 0.0107 0.0381 0.102 Uiso calc R 1 1 . .
    C C11 -0.0289(3) 0.1175(3) 0.1493(2) 0.0602(9) Uani d . 1 1 . .
    H H11A -0.1143 0.1411 0.1475 0.090 Uiso calc R 1 1 . .
    H H11B -0.0051 0.0464 0.1914 0.090 Uiso calc R 1 1 . .
    H H11C -0.0201 0.0903 0.0902 0.090 Uiso calc R 1 1 . .
    C C12 0.0411(3) 0.2839(3) 0.26696(18) 0.0586(9) Uani d . 1 1 . .
    H H12A 0.0952 0.3587 0.2817 0.088 Uiso calc R 1 1 . .
    H H12B 0.0649 0.2169 0.3122 0.088 Uiso calc R 1 1 . .
    H H12C -0.0436 0.3101 0.2650 0.088 Uiso calc R 1 1 . .
    H H13 -0.042(3) 0.361(3) 0.104(2) 0.051(10) Uiso d . 1 1 . .
loop_
    _atom_site_aniso_label
    _atom_site_aniso_U_11
    _atom_site_aniso_U_22
    _atom_site_aniso_U_33
    _atom_site_aniso_U_12
    _atom_site_aniso_U_13
    _atom_site_aniso_U_23
    Sn1 0.01826(9) 0.02480(9) 0.01929(8) 0.00085(7) 0.00231(5) 0.00071(6)
    Cl1 0.0261(3) 0.0421(4) 0.0292(3) 0.0027(3) -0.0064(2) -0.0005(3)
    O1 0.0191(8) 0.0245(8) 0.0198(7) -0.0002(7) 0.0002(6) -0.0041(6)
    O2 0.0200(8) 0.0389(10) 0.0293(8) -0.0023(7) 0.0064(7) 0.0099(7)
    O3 0.0311(9) 0.0295(9) 0.0367(9) -0.0017(8) 0.0020(7) -0.0051(7)
    O4 0.0251(10) 0.0405(11) 0.0371(10) 0.0094(9) 0.0120(8) 0.0186(8)
    C1 0.0300(13) 0.0345(14) 0.0236(11) -0.0015(11) -0.0009(10) -0.0105(10)
    C2 0.0233(13) 0.0475(17) 0.0444(15) 0.0028(12) 0.0120(11) 0.0140(12)
    C3 0.0367(15) 0.0325(14) 0.0452(15) -0.0021(12) 0.0101(12) -0.0062(12)
    C4 0.0317(13) 0.0345(14) 0.0291(12) 0.0057(11) 0.0091(10) 0.0131(10)
    C5 0.0553(18) 0.0507(18) 0.0262(13) -0.0021(15) 0.0098(12) -0.0120(12)
    C6 0.0498(18) 0.0380(16) 0.0489(16) -0.0137(14) 0.0089(14) -0.0153(13)
    C7 0.050(2) 0.090(3) 0.096(3) -0.036(2) 0.024(2) -0.016(2)
    C8 0.068(2) 0.107(3) 0.066(2) -0.020(2) 0.046(2) -0.015(2)
    C9 0.071(2) 0.084(3) 0.062(2) 0.031(2) 0.0336(18) 0.0088(19)
    C10 0.072(2) 0.067(2) 0.071(2) 0.032(2) 0.0261(19) 0.0242(19)
    C11 0.073(2) 0.0398(17) 0.062(2) -0.0063(16) 0.0021(17) 0.0145(15)
    C12 0.075(2) 0.070(2) 0.0316(15) 0.0147(19) 0.0118(15) 0.0076(14)
_geom_special_details
;
All e.s.d.'s (except the e.s.d. in the dihedral angle between two l.s. planes)
are estimated using the full covariance matrix. The cell e.s.d.'s are taken
into account individually in the estimation of e.s.d.'s in distances, angles
and torsion angles; correlations between e.s.d.'s in cell parameters are only
used when they are defined by crystal symmetry. An approximate (isotropic)
treatment of cell e.s.d.'s is used for estimating e.s.d.'s involving l.s.
planes.
;
loop_
    _geom_bond_atom_site_label_1
    _geom_bond_atom_site_label_2
    _geom_bond_site_symmetry_2
    _geom_bond_distance
    _geom_bond_publ_flag
    Sn1 O1 . 2.0965(15) y
    Sn1 O1 3_565 2.0866(16) y
    Sn1 O2 . 2.0085(15) y
    Sn1 O3 . 1.9934(17) y
    Sn1 O4 . 2.1789(17) y
    Sn1 Cl1 . 2.3930(10) y
    O1 C1 . 1.471(3) ?
    O2 C2 . 1.428(3) ?
    O3 C3 . 1.380(3) ?
    O4 C4 . 1.445(3) ?
    O4 H13 . 0.78(3) ?
    C1 C6 . 1.496(4) ?
    C1 C5 . 1.508(3) ?
    C1 H1 . 1.0000 ?
    C2 C7 . 1.487(4) ?
    C2 C8 . 1.506(4) ?
    C2 H2 . 1.0000 ?
    C3 C10 . 1.505(4) ?
    C3 C9 . 1.510(4) ?
    C3 H3 . 1.0000 ?
    C4 C11 . 1.495(4) ?
    C4 C12 . 1.498(4) ?
    C4 H4 . 1.0000 ?
    C5 H5A . 0.9800 ?
    C5 H5B . 0.9800 ?
    C5 H5C . 0.9800 ?
    C6 H6A . 0.9800 ?
    C6 H6B . 0.9800 ?
    C6 H6C . 0.9800 ?
    C7 H7A . 0.9800 ?
    C7 H7B . 0.9800 ?
    C7 H7C . 0.9800 ?
    C8 H8A . 0.9800 ?
    C8 H8B . 0.9800 ?
    C8 H8C . 0.9800 ?
    C9 H9A . 0.9800 ?
    C9 H9B . 0.9800 ?
    C9 H9C . 0.9800 ?
    C10 H10A . 0.9800 ?
    C10 H10B . 0.9800 ?
    C10 H10C . 0.9800 ?
    C11 H11A . 0.9800 ?
    C11 H11B . 0.9800 ?
    C11 H11C . 0.9800 ?
    C12 H12A . 0.9800 ?
    C12 H12B . 0.9800 ?
    C12 H12C . 0.9800 ?
loop_
    _geom_angle_atom_site_label_1
    _geom_angle_atom_site_label_2
    _geom_angle_atom_site_label_3
    _geom_angle_site_symmetry_1
    _geom_angle_site_symmetry_3
    _geom_angle
    _geom_angle_publ_flag
    O3 Sn1 O2 . . 105.15(7) ?
    O3 Sn1 O1 . 3_565 94.16(6) ?
    O2 Sn1 O1 . 3_565 85.87(6) ?
    O3 Sn1 O1 . . 162.53(6) ?
    O2 Sn1 O1 . . 86.94(6) ?
    O1 Sn1 O1 3_565 . 73.84(6) ?
    O3 Sn1 O4 . . 88.25(7) ?
    O2 Sn1 O4 . . 162.24(7) ?
    O1 Sn1 O4 3_565 . 81.50(6) ?
    O1 Sn1 O4 . . 77.60(7) ?
    O3 Sn1 Cl1 . . 95.02(5) ?
    O2 Sn1 Cl1 . . 98.98(5) ?
    O1 Sn1 Cl1 3_565 . 168.11(4) ?
    O1 Sn1 Cl1 . . 95.47(4) ?
    O4 Sn1 Cl1 . . 91.23(5) ?
    C1 O1 Sn1 . 3_565 128.84(13) ?
    C1 O1 Sn1 . . 124.90(13) ?
    Sn1 O1 Sn1 3_565 . 106.16(6) ?
    C2 O2 Sn1 . . 125.52(14) ?
    C3 O3 Sn1 . . 126.66(15) ?
    C4 O4 Sn1 . . 131.40(15) ?
    C4 O4 H13 . . 116(2) ?
    Sn1 O4 H13 . . 112(2) ?
    O1 C1 C6 . . 109.58(19) ?
    O1 C1 C5 . . 111.34(19) ?
    C6 C1 C5 . . 114.1(2) ?
    O1 C1 H1 . . 107.2 ?
    C6 C1 H1 . . 107.2 ?
    C5 C1 H1 . . 107.2 ?
    O2 C2 C7 . . 110.2(2) ?
    O2 C2 C8 . . 108.9(2) ?
    C7 C2 C8 . . 111.2(3) ?
    O2 C2 H2 . . 108.8 ?
    C7 C2 H2 . . 108.8 ?
    C8 C2 H2 . . 108.8 ?
    O3 C3 C10 . . 109.6(2) ?
    O3 C3 C9 . . 109.2(2) ?
    C10 C3 C9 . . 109.9(3) ?
    O3 C3 H3 . . 109.4 ?
    C10 C3 H3 . . 109.4 ?
    C9 C3 H3 . . 109.4 ?
    O4 C4 C11 . . 109.6(2) ?
    O4 C4 C12 . . 109.3(2) ?
    C11 C4 C12 . . 113.6(2) ?
    O4 C4 H4 . . 108.1 ?
    C11 C4 H4 . . 108.1 ?
    C12 C4 H4 . . 108.1 ?
    C1 C5 H5A . . 109.5 ?
    C1 C5 H5B . . 109.5 ?
    H5A C5 H5B . . 109.5 ?
    C1 C5 H5C . . 109.5 ?
    H5A C5 H5C . . 109.5 ?
    H5B C5 H5C . . 109.5 ?
    C1 C6 H6A . . 109.5 ?
    C1 C6 H6B . . 109.5 ?
    H6A C6 H6B . . 109.5 ?
    C1 C6 H6C . . 109.5 ?
    H6A C6 H6C . . 109.5 ?
    H6B C6 H6C . . 109.5 ?
    C2 C7 H7A . . 109.5 ?
    C2 C7 H7B . . 109.5 ?
    H7A C7 H7B . . 109.5 ?
    C2 C7 H7C . . 109.5 ?
    H7A C7 H7C . . 109.5 ?
    H7B C7 H7C . . 109.5 ?
    C2 C8 H8A . . 109.5 ?
    C2 C8 H8B . . 109.5 ?
    H8A C8 H8B . . 109.5 ?
    C2 C8 H8C . . 109.5 ?
    H8A C8 H8C . . 109.5 ?
    H8B C8 H8C . . 109.5 ?
    C3 C9 H9A . . 109.5 ?
    C3 C9 H9B . . 109.5 ?
    H9A C9 H9B . . 109.5 ?
    C3 C9 H9C . . 109.5 ?
    H9A C9 H9C . . 109.5 ?
    H9B C9 H9C . . 109.5 ?
    C3 C10 H10A . . 109.5 ?
    C3 C10 H10B . . 109.5 ?
    H10A C10 H10B . . 109.5 ?
    C3 C10 H10C . . 109.5 ?
    H10A C10 H10C . . 109.5 ?
    H10B C10 H10C . . 109.5 ?
    C4 C11 H11A . . 109.5 ?
    C4 C11 H11B . . 109.5 ?
    H11A C11 H11B . . 109.5 ?
    C4 C11 H11C . . 109.5 ?
    H11A C11 H11C . . 109.5 ?
    H11B C11 H11C . . 109.5 ?
    C4 C12 H12A . . 109.5 ?
    C4 C12 H12B . . 109.5 ?
    H12A C12 H12B . . 109.5 ?
    C4 C12 H12C . . 109.5 ?
    H12A C12 H12C . . 109.5 ?
    H12B C12 H12C . . 109.5 ?
loop_
    _geom_torsion_atom_site_label_1
    _geom_torsion_atom_site_label_2
    _geom_torsion_atom_site_label_3
    _geom_torsion_atom_site_label_4
    _geom_torsion_site_symmetry_1
    _geom_torsion_site_symmetry_2
    _geom_torsion_site_symmetry_3
    _geom_torsion_site_symmetry_4
    _geom_torsion
    _geom_torsion_publ_flag
    O3 Sn1 O1 C1 . . . . 128.6(2) ?
    O2 Sn1 O1 C1 . . . . -96.80(16) ?
    O1 Sn1 O1 C1 3_565 . . . 176.62(19) ?
    O4 Sn1 O1 C1 . . . . 92.01(16) ?
    Cl1 Sn1 O1 C1 . . . . 1.94(16) ?
    O3 Sn1 O1 Sn1 . . . 3_565 -48.0(2) ?
    O2 Sn1 O1 Sn1 . . . 3_565 86.58(7) ?
    O1 Sn1 O1 Sn1 3_565 . . 3_565 0.0 ?
    O4 Sn1 O1 Sn1 . . . 3_565 -84.61(7) ?
    Cl1 Sn1 O1 Sn1 . . . 3_565 -174.67(5) ?
    O3 Sn1 O2 C2 . . . . -60.20(19) ?
    O1 Sn1 O2 C2 3_565 . . . -153.40(19) ?
    O1 Sn1 O2 C2 . . . . 132.60(19) ?
    O4 Sn1 O2 C2 . . . . 161.9(2) ?
    Cl1 Sn1 O2 C2 . . . . 37.53(19) ?
    O2 Sn1 O3 C3 . . . . 71.53(19) ?
    O1 Sn1 O3 C3 3_565 . . . 158.37(19) ?
    O1 Sn1 O3 C3 . . . . -155.9(2) ?
    O4 Sn1 O3 C3 . . . . -120.29(19) ?
    Cl1 Sn1 O3 C3 . . . . -29.20(19) ?
    O3 Sn1 O4 C4 . . . . 48.2(2) ?
    O2 Sn1 O4 C4 . . . . -172.1(2) ?
    O1 Sn1 O4 C4 3_565 . . . 142.7(2) ?
    O1 Sn1 O4 C4 . . . . -142.1(2) ?
    Cl1 Sn1 O4 C4 . . . . -46.7(2) ?
    Sn1 O1 C1 C6 3_565 . . . -74.9(2) ?
    Sn1 O1 C1 C6 . . . . 109.3(2) ?
    Sn1 O1 C1 C5 3_565 . . . 52.2(3) ?
    Sn1 O1 C1 C5 . . . . -123.58(19) ?
    Sn1 O2 C2 C7 . . . . -108.4(3) ?
    Sn1 O2 C2 C8 . . . . 129.3(2) ?
    Sn1 O3 C3 C10 . . . . 119.9(2) ?
    Sn1 O3 C3 C9 . . . . -119.6(2) ?
    Sn1 O4 C4 C11 . . . . -115.7(2) ?
    Sn1 O4 C4 C12 . . . . 119.3(2) ?
loop_
    _geom_hbond_atom_site_label_D
    _geom_hbond_atom_site_label_H
    _geom_hbond_atom_site_label_A
    _geom_hbond_site_symmetry_A
    _geom_hbond_distance_DH
    _geom_hbond_distance_HA
    _geom_hbond_distance_DA
    _geom_hbond_angle_DHA
    O4 H13 O2 3_565 0.78(3) 1.94(3) 2.696(2) 164(3)
data_global
_journal_date_recd_electronic     2012-02-13
_journal_date_accepted     2012-02-21
_journal_name_full     'Acta Crystallographica, Section E'
_journal_year     2012
_journal_volume     68
_journal_issue      3
_journal_page_first     m337
_journal_page_last     m338
_journal_paper_category     QM
_journal_paper_doi     10.1107/S1600536812007799
_journal_coeditor_code     HY2517
_publ_contact_author_name     'Klishin, Nikolai'
_publ_contact_author_address
;
Kiev National Taras Shevchenko University
Department of Chemistry
Volodymyrska Street 64
01601 Kiev, Ukraine
;
_publ_contact_author_email     nikolai.klishin@gmail.com
_publ_contact_author_fax      380442393393
_publ_contact_author_phone      380442393392
_publ_section_title
;\
Bis(\m-propan-2-olato-\k^2^<i>O</i>:<i>O</i>)bis[chlorido(propan-2-ol-\
\k<i>O</i>)bis(propan-2-olato-\k<i>O</i>)tin(IV)]
;
loop_
    _publ_author_name
    _publ_author_footnote
    _publ_author_address
    'Klishin, Nikolai' .
;
Kiev National Taras Shevchenko University
Department of Chemistry
Volodymyrska Street 64
01601 Kiev, Ukraine
;
    'Brusylovets, Oleksii' .
;
Kiev National Taras Shevchenko University
Department of Chemistry
Volodymyrska Street 64
01601 Kiev, Ukraine
;
    'Brusilovets, Anatoliy' .
;
Kiev National Taras Shevchenko University
Department of Chemistry
Volodymyrska Street 64
01601 Kiev, Ukraine
;
    'Rusanov, Eduard' .
;
Institute of Organic Chemistry, National Academy of Sciences of Ukraine
Chervonatkatska Street 60
02660 Kiev, Ukraine
;
