# Supplementary material for: Bis(μ-propan-2-olato-κ2 O:O)bis­[chlor­ido(propan-2-ol-κO)bis­(pro­pan-1-ol­ato-κO)tin(IV)]
Source: Acta Crystallogr Sect E Struct Rep Online. 2012 Feb 24;68(Pt 3):m337–8. doi: 10.1107/S1600536812007799 (PMC3297279; doi:10.1107/S1600536812007799)
Supplement: Supplementary file 2 [file e-68-0m337-Isup2.hkl]

# 
# h,k,l, Fc-squared, Fo-squared, sigma(Fo-squared) and status flag 
# 
data_I
_shelx_title ' sn in P2(1)/n' 
_shelx_refln_list_code          4 
_shelx_F_calc_maximum      251.51 
_exptl_crystal_F_000       800.00 
_reflns_d_resolution_high  0.8006 
 
loop_ 
 _symmetry_equiv_pos_as_xyz 
 'x, y, z' 
 '-x+1/2, y+1/2, -z+1/2' 
 '-x, -y, -z' 
 'x-1/2, -y-1/2, z-1/2' 
 
_cell_length_a    11.1840 
_cell_length_b    10.3540 
_cell_length_c    15.4258 
_cell_angle_alpha  90.000 
_cell_angle_beta  102.187 
_cell_angle_gamma  90.000 
 
_shelx_F_squared_multiplier     1.000 
 
loop_ 
 _refln_index_h 
 _refln_index_k 
 _refln_index_l 
 _refln_F_squared_calc 
 _refln_F_squared_meas 
 _refln_F_squared_sigma 
 _refln_observed_status 
   2   0   0     1316.07     1341.60     23.17 o 
   4   0   0    11885.75    12271.15    201.59 o 
   6   0   0    12428.17    12756.92    218.22 o 
   8   0   0     1179.33     1112.87     79.21 o 
  10   0   0       72.58       51.59     18.62 o 
  12   0   0     4698.44     4877.13    155.73 o 
   1   1   0    17067.09    16909.46    140.43 o 
   2   1   0     4560.75     4851.51     43.94 o 
   3   1   0     3022.32     2941.21     28.78 o 
   4   1   0      163.68      115.05      6.23 o 
   5   1   0     5126.32     5110.40    102.12 o 
   6   1   0     3909.87     3767.97     52.62 o 
   7   1   0     9764.72     9478.28    127.78 o 
   8   1   0     2180.57     2180.53     39.98 o 
   9   1   0      480.08      452.30     43.08 o 
  10   1   0     1297.78     1311.22     41.13 o 
  11   1   0     4715.39     4710.91     95.27 o 
  12   1   0      409.76      454.78     35.19 o 
  13   1   0        1.79       -7.25     19.06 o 
   0   2   0     4468.91     4503.72     53.24 o 
   1   2   0     2772.38     3116.06     27.67 o 
   2   2   0     9949.85     9856.08     77.38 o 
   3   2   0     7573.54     7459.65     66.86 o 
   4   2   0     3244.52     3269.44     31.34 o 
   5   2   0     7103.50     7261.09     72.79 o 
   6   2   0     1045.35      978.30     20.50 o 
   7   2   0     1627.56     1677.85     31.39 o 
   8   2   0      560.15      643.98     23.10 o 
   9   2   0     5638.09     5748.03    119.96 o 
  10   2   0        2.10       -8.45      8.45 o 
  11   2   0      616.98      591.24     36.66 o 
  12   2   0     1294.23     1253.89     62.42 o 
  13   2   0     1799.22     1715.57     77.13 o 
   1   3   0     1470.10     1409.78     14.26 o 
   2   3   0     6542.99     6192.63     60.81 o 
   3   3   0      320.86      349.42      6.94 o 
   4   3   0       23.42       18.17      3.11 o 
   5   3   0     2415.81     2556.95     27.34 o 
   6   3   0    29850.99    30300.25    298.50 o 
   7   3   0      451.32      464.54     36.48 o 
   8   3   0      488.09      537.93     23.40 o 
   9   3   0        0.08       -3.22     10.41 o 
  10   3   0     4848.38     4791.95    166.28 o 
  11   3   0      275.77      231.19     21.10 o 
  12   3   0     2043.76     2002.89     79.09 o 
  13   3   0        3.76       66.75     41.33 o 
   0   4   0     1968.16     1695.92     27.56 o 
   1   4   0    13007.74    12946.08    110.54 o 
   2   4   0     1650.11     1914.56     25.36 o 
   3   4   0     2652.74     2607.04     32.65 o 
   4   4   0     1093.26     1206.78     47.80 o 
   5   4   0    12260.84    12424.42    112.26 o 
   6   4   0        5.49       -5.08      5.08 o 
   7   4   0     2045.26     1976.86     36.91 o 
   8   4   0     2645.44     2653.94     56.49 o 
   9   4   0     2103.07     2068.58     57.86 o 
  10   4   0      251.95      199.20     19.53 o 
  11   4   0      102.85      134.86     42.22 o 
  12   4   0      378.03      374.04     58.00 o 
   1   5   0     4635.83     4713.19     46.95 o 
   2   5   0     5558.73     5765.18     63.96 o 
   3   5   0     8581.77     8491.02     90.61 o 
   4   5   0       11.94       -2.45      4.62 o 
   5   5   0     4318.82     4416.54     56.26 o 
   6   5   0     5647.27     5527.66     61.95 o 
   7   5   0     5283.31     5305.97     90.64 o 
   8   5   0      534.34      490.35     23.17 o 
   9   5   0      159.78      181.07     21.00 o 
  10   5   0      394.39      392.02     40.31 o 
  11   5   0     2728.29     2729.00    142.17 o 
  12   5   0      960.54     1059.40     91.48 o 
   0   6   0    17893.73    18088.67    231.43 o 
   1   6   0       48.21       22.94      4.51 o 
   2   6   0     1103.64     1050.48     20.58 o 
   3   6   0      106.38      100.69      7.61 o 
   4   6   0     8692.33     8718.86    101.15 o 
   5   6   0      255.52      283.77     16.95 o 
   6   6   0     1270.75     1288.62     26.35 o 
   7   6   0      229.09      203.65     21.18 o 
   8   6   0     2164.74     2155.35     60.00 o 
   9   6   0       23.07      -18.66     18.66 o 
  10   6   0      801.81      801.02     74.47 o 
  11   6   0       39.33       42.43     35.25 o 
  12   6   0     2294.29     2237.94    135.06 o 
   1   7   0     3108.12     3079.82     36.96 o 
   2   7   0     2872.77     2863.85     41.48 o 
   3   7   0     2248.76     2186.44     34.44 o 
   4   7   0     1048.31     1066.57     25.24 o 
   5   7   0     2619.33     2731.24     46.23 o 
   6   7   0      188.50      189.25     13.29 o 
   7   7   0     5078.39     4998.25    208.27 o 
   8   7   0       59.10       26.39     23.56 o 
   9   7   0      328.92      253.32     48.71 o 
  10   7   0        1.79       10.38     31.29 o 
  11   7   0     3134.81     3170.74    164.10 o 
   0   8   0     9911.45     9736.20    168.94 o 
   1   8   0     2857.79     2874.31     37.91 o 
   2   8   0      382.85      367.46     14.57 o 
   3   8   0     1435.70     1400.82     27.01 o 
   4   8   0     1843.22     1833.88     33.82 o 
   5   8   0     3461.47     3419.90     71.86 o 
   6   8   0      523.82      560.31     38.66 o 
   7   8   0     1078.79     1076.21     59.90 o 
   8   8   0      663.04      585.93     47.75 o 
   9   8   0      862.91      895.98     81.16 o 
  10   8   0        0.74      -18.92     30.47 o 
   1   9   0      783.47      685.76     21.39 o 
   2   9   0     3891.58     3947.16     58.60 o 
   3   9   0       58.59       63.09     14.71 o 
   4   9   0      160.64      155.58     18.86 o 
   5   9   0      205.09      159.74     17.63 o 
   6   9   0     4527.60     4586.35    213.76 o 
   7   9   0      418.26      395.22     40.58 o 
   8   9   0      382.21      346.23     54.18 o 
   9   9   0        0.80       44.41     38.53 o 
   0  10   0       23.66       -2.43     39.08 o 
   1  10   0     2532.17     2506.22     54.94 o 
   2  10   0      180.55      154.06     18.20 o 
   3  10   0      727.98      712.37     30.15 o 
   4  10   0      317.07      314.01     24.81 o 
   5  10   0     2543.62     2596.75     58.94 o 
   6  10   0       55.61       43.60     37.47 o 
   7  10   0      240.26      226.06     48.03 o 
   8  10   0      791.41      844.54     80.48 o 
   1  11   0     1586.87     1583.26     53.15 o 
   2  11   0     1594.60     1553.54     52.63 o 
   3  11   0     1035.05     1052.62     37.60 o 
   4  11   0       39.11        7.44     13.09 o 
   5  11   0       29.90        5.52     18.88 o 
   6  11   0     1342.94     1389.71     96.33 o 
   7  11   0      477.49      350.88     57.86 o 
   0  12   0     2263.55     2237.11    118.91 o 
   1  12   0      287.95      238.01     27.78 o 
   2  12   0       38.55       -3.28     18.26 o 
   3  12   0        0.16      -24.32     30.88 o 
   4  12   0     1466.52     1484.01     82.92 o 
   5  12   0      229.38      242.32     57.66 o 
 -13   0   1      385.55      266.92     49.87 o 
 -11   0   1     3299.14     3418.29    107.92 o 
  -9   0   1      687.90      729.66     41.16 o 
  -7   0   1    16647.30    16744.58    285.92 o 
  -5   0   1     6322.23     5913.43     78.28 o 
  -3   0   1     1433.45     1262.89     25.10 o 
  -1   0   1    63071.56    59132.94   2274.51 o 
   1   0   1    17858.24    18753.22    212.76 o 
   3   0   1     5593.10     6125.87     73.00 o 
   5   0   1     8637.39     8631.04    233.72 o 
   7   0   1    12436.11    12327.67    215.53 o 
   9   0   1      149.65      196.20     25.07 o 
  11   0   1     6999.57     7014.83    180.68 o 
  13   0   1       73.59       95.64     36.34 o 
 -13   1   1      520.64      608.17     46.06 o 
 -12   1   1     4079.16     4235.05     91.08 o 
 -11   1   1      780.74      773.99     34.22 o 
 -10   1   1       24.73       30.35     12.73 o 
  -9   1   1     1374.81     1363.80     28.08 o 
  -8   1   1     5764.81     5920.98     85.29 o 
  -7   1   1       87.75       83.53      8.92 o 
  -6   1   1     1196.92     1262.69     26.51 o 
  -5   1   1     3022.00     3099.11     45.00 o 
  -4   1   1     7543.32     7313.53     86.47 o 
  -3   1   1     1599.69     1647.51     18.80 o 
  -2   1   1       43.93       30.11      2.53 o 
  -1   1   1     5625.52     5765.51     58.10 o 
   0   1   1    63259.41    64095.00    668.63 o 
   1   1   1    15203.68    15283.05    142.35 o 
   2   1   1     2756.35     3040.02     29.76 o 
   3   1   1      773.80      824.15     10.54 o 
   4   1   1    23730.53    24073.39    249.02 o 
   5   1   1     4275.83     4316.55     61.03 o 
   6   1   1     6942.18     6985.90     88.51 o 
   7   1   1      187.89      203.34     10.75 o 
   8   1   1     1249.29     1188.35     31.62 o 
   9   1   1      473.56      424.77     26.14 o 
  10   1   1     1373.94     1385.74     42.86 o 
  11   1   1        7.50        2.97     14.22 o 
  12   1   1     1485.86     1422.12     54.23 o 
  13   1   1      568.22      519.80     43.50 o 
 -13   2   1       42.11       39.31     25.39 o 
 -12   2   1      214.54      167.40     23.50 o 
 -11   2   1     1637.32     1559.82     47.96 o 
 -10   2   1     3363.42     3364.37     72.48 o 
  -9   2   1      221.32      194.55     15.36 o 
  -8   2   1     1349.40     1339.86     30.74 o 
  -7   2   1     3234.55     3211.05     49.16 o 
  -6   2   1    15095.77    15114.43    209.56 o 
  -5   2   1     5903.77     5924.03     66.61 o 
  -4   2   1       89.46       88.34      4.55 o 
  -3   2   1     5342.88     5216.16     54.60 o 
  -2   2   1    53607.20    52065.21    416.93 o 
  -1   2   1     1326.85     1360.10     14.02 o 
   0   2   1     2475.98     2512.58     23.51 o 
   1   2   1      855.80      828.05      9.47 o 
   2   2   1    11433.87    11017.87     94.05 o 
   3   2   1       77.77       47.72      3.46 o 
   4   2   1     3811.43     3785.31     44.88 o 
   5   2   1      562.12      558.65     13.29 o 
   6   2   1     7577.09     7687.16     87.89 o 
   7   2   1     4004.13     4014.82     63.23 o 
   8   2   1     1056.53     1069.95     27.59 o 
   9   2   1      337.00      287.42     23.73 o 
  10   2   1     4816.60     4803.77     93.78 o 
  11   2   1     3017.52     2991.33     70.38 o 
  12   2   1     1732.78     1680.27     59.03 o 
  13   2   1       58.48       41.10     24.30 o 
 -13   3   1     4377.42     4453.20    200.58 o 
 -12   3   1      195.14      210.11     31.20 o 
 -11   3   1      967.95     1042.35     38.62 o 
 -10   3   1      135.05      140.89     16.13 o 
  -9   3   1     3621.25     3561.75     66.51 o 
  -8   3   1      387.77      384.21     20.14 o 
  -7   3   1    11627.01    11578.26    152.85 o 
  -6   3   1        0.02       -6.59      6.59 o 
  -5   3   1     5371.76     5529.82     88.98 o 
  -4   3   1      404.95      425.40     10.06 o 
  -3   3   1     4668.98     4824.01     48.58 o 
  -2   3   1     5054.28     5389.36     46.79 o 
  -1   3   1    14162.10    13612.47    105.47 o 
   0   3   1     3434.83     3642.08     32.40 o 
   1   3   1     8275.01     8138.21     81.55 o 
   2   3   1     3054.12     2962.62     29.41 o 
   3   3   1     4891.10     4772.16     46.38 o 
   4   3   1       67.35       69.00      4.63 o 
   5   3   1    24643.92    24493.93    226.08 o 
   6   3   1     1333.00     1320.47     23.60 o 
   7   3   1      984.65      998.76     24.38 o 
   8   3   1      425.98      393.63     19.11 o 
   9   3   1     6275.59     6192.54    109.75 o 
  10   3   1       77.72       70.67     15.78 o 
  11   3   1       24.03       20.21     15.08 o 
  12   3   1       11.07       16.13     30.64 o 
  13   3   1     2099.39     2005.45    126.18 o 
 -13   4   1        2.93       45.98     36.62 o 
 -12   4   1      945.01     1018.82     87.04 o 
 -11   4   1      937.28      857.79     76.86 o 
 -10   4   1     1028.98     1035.12     49.99 o 
  -9   4   1      273.77      245.18     18.63 o 
  -8   4   1     1259.03     1232.49     34.91 o 
  -7   4   1     1091.37     1148.71     22.95 o 
  -6   4   1    16863.87    17280.68    198.29 o 
  -5   4   1     2274.21     2308.45     35.72 o 
  -4   4   1      127.49      149.38      6.26 o 
  -3   4   1       59.97       38.86      5.80 o 
  -2   4   1    17031.30    16952.99    160.13 o 
  -1   4   1     3463.84     3516.86     33.84 o 
   0   4   1     2528.53     2449.70     26.51 o 
   1   4   1     1884.86     1892.11     22.54 o 
   2   4   1     1633.65     1509.31     23.15 o 
   3   4   1        6.46        9.11      4.11 o 
   4   4   1      676.03      634.77     11.65 o 
   5   4   1      115.51      134.52      7.11 o 
   6   4   1    10407.09    10488.10    110.09 o 
   7   4   1     1832.60     1880.18     28.35 o 
   8   4   1      176.34      181.12     14.54 o 
   9   4   1      199.50      175.24     17.19 o 
  10   4   1     3277.11     3481.61     74.62 o 
  11   4   1      882.90      659.13     67.09 o 
  12   4   1     2277.55     2176.86    126.18 o 
 -12   5   1     1986.37     2024.52    125.84 o 
 -11   5   1      245.44      233.92     49.53 o 
 -10   5   1      189.36      109.63     28.00 o 
  -9   5   1     1017.29     1090.22     51.45 o 
  -8   5   1     3945.28     4007.89     94.82 o 
  -7   5   1     2280.96     2270.07     43.73 o 
  -6   5   1        4.71       -4.61      5.84 o 
  -5   5   1      773.06      728.08     19.06 o 
  -4   5   1     7090.87     7216.22     89.02 o 
  -3   5   1      605.63      650.90     16.08 o 
  -2   5   1       83.94       75.60      5.89 o 
  -1   5   1     5171.79     5137.24     53.20 o 
   0   5   1    12101.21    12302.21    111.68 o 
   1   5   1     5430.14     5525.85     56.90 o 
   2   5   1     1414.22     1403.40     23.42 o 
   3   5   1     3632.38     3722.78     48.34 o 
   4   5   1     7898.46     7978.81     87.34 o 
   5   5   1     9766.50     9817.12    111.88 o 
   6   5   1      943.46      957.25     19.48 o 
   7   5   1      133.53      112.12      9.53 o 
   8   5   1     2070.96     2100.95     42.78 o 
   9   5   1      949.51     1109.63     43.82 o 
  10   5   1     1113.80     1197.60     86.35 o 
  11   5   1       49.92       91.48     39.01 o 
  12   5   1     1331.56     1378.03    102.07 o 
 -12   6   1       51.03       17.35     36.75 o 
 -11   6   1     2724.24     2873.36    150.91 o 
 -10   6   1        0.28      -23.09     23.91 o 
  -9   6   1      394.38      436.53     42.07 o 
  -8   6   1      178.32      219.55     32.25 o 
  -7   6   1     7511.52     7454.63    194.27 o 
  -6   6   1     1898.08     1868.37     44.75 o 
  -5   6   1     4345.55     4307.02     72.62 o 
  -4   6   1       41.09       33.26      5.40 o 
  -3   6   1     7624.05     7636.54     83.73 o 
  -2   6   1      810.09      821.16     16.74 o 
  -1   6   1    12216.15    12217.78    118.56 o 
   0   6   1     1690.00     1652.77     23.59 o 
   1   6   1     2651.60     2648.71     31.96 o 
   2   6   1       42.44       52.67      7.46 o 
   3   6   1     8684.97     8571.63     99.67 o 
   4   6   1       12.45       -6.62      9.43 o 
   5   6   1     1231.39     1213.81     24.84 o 
   6   6   1      230.96      228.78     12.58 o 
   7   6   1     5297.65     5426.18     84.18 o 
   8   6   1       88.86       80.02     19.01 o 
   9   6   1       41.18        6.62     20.80 o 
  10   6   1      609.60      405.80     57.52 o 
  11   6   1     4178.15     4124.18    189.03 o 
 -11   7   1       15.73      -33.61     33.61 o 
 -10   7   1      211.70      125.16     42.49 o 
  -9   7   1       76.85       62.03     39.49 o 
  -8   7   1     3469.73     3693.05    119.62 o 
  -7   7   1       43.55       44.34     18.97 o 
  -6   7   1      182.32      196.61     23.40 o 
  -5   7   1     1902.50     1903.68     64.38 o 
  -4   7   1     5378.88     5461.09     72.85 o 
  -3   7   1      982.77     1063.25     45.29 o 
  -2   7   1      142.10      130.85      7.64 o 
  -1   7   1      371.56      322.64     10.51 o 
   0   7   1    10297.61    10308.14    104.72 o 
   1   7   1     3142.16     3277.09     40.05 o 
   2   7   1      215.86      208.86     10.07 o 
   3   7   1      173.85      156.80      9.43 o 
   4   7   1     6060.13     6023.50     71.61 o 
   5   7   1     1207.37     1173.19     25.23 o 
   6   7   1     2403.21     2437.29     61.52 o 
   7   7   1      279.04      274.84     26.00 o 
   8   7   1     1379.49     1382.30     80.92 o 
   9   7   1      141.81      197.44     45.23 o 
  10   7   1     1025.78      908.01     81.84 o 
  11   7   1        3.58       25.35     35.46 o 
 -10   8   1      878.24      801.02     81.23 o 
  -9   8   1      150.28      133.56     44.88 o 
  -8   8   1      106.40       76.82     26.41 o 
  -7   8   1     2885.13     2977.92     79.44 o 
  -6   8   1     2301.34     2403.96     79.20 o 
  -5   8   1     2423.04     2385.81     78.12 o 
  -4   8   1       36.90        7.11     12.00 o 
  -3   8   1      194.80      195.58     12.76 o 
  -2   8   1     3828.94     3799.96     51.61 o 
  -1   8   1     3575.34     3466.06     48.55 o 
   0   8   1        4.87       -6.21      6.21 o 
   1   8   1      188.27      183.83      9.62 o 
   2   8   1     4725.82     4659.36     59.32 o 
   3   8   1      314.93      324.45     14.16 o 
   4   8   1     1322.16     1329.65     33.93 o 
   5   8   1     1555.34     1521.91     37.54 o 
   6   8   1     3622.85     3749.20     90.69 o 
   7   8   1     1896.24     1954.43     62.49 o 
   8   8   1      441.80      354.70     53.08 o 
   9   8   1      229.19      222.17     48.78 o 
  10   8   1      507.87      359.08     59.91 o 
  -9   9   1     1123.94     1190.09     94.28 o 
  -8   9   1       18.70      -24.53     24.53 o 
  -7   9   1     1418.50     1382.51     53.62 o 
  -6   9   1       11.19      -19.75     19.75 o 
  -5   9   1     2229.17     2224.87     77.81 o 
  -4   9   1       14.56      -11.15     11.15 o 
  -3   9   1     1662.36     1624.92     46.08 o 
  -2   9   1        2.90      -11.66     11.66 o 
  -1   9   1     3054.63     3140.67     46.05 o 
   0   9   1     2618.94     2552.20     36.60 o 
   1   9   1     3133.77     3089.26     45.29 o 
   2   9   1        7.23       -8.12      8.12 o 
   3   9   1      371.14      329.28     16.87 o 
   4   9   1      703.02      696.80     31.46 o 
   5   9   1     4032.75     3950.39     83.92 o 
   6   9   1      593.20      524.96     34.77 o 
   7   9   1      207.34      161.77     24.10 o 
   8   9   1        1.73      -15.92     27.12 o 
   9   9   1     1512.64     1526.35    107.94 o 
  -8  10   1      171.91      172.36     45.91 o 
  -7  10   1       16.55      -11.48     31.70 o 
  -6  10   1     2859.29     2921.46     98.56 o 
  -5  10   1      169.66      118.96     27.80 o 
  -4  10   1      149.67      106.08     21.23 o 
  -3  10   1       82.65       99.18     18.64 o 
  -2  10   1     4330.91     4385.72     80.74 o 
  -1  10   1       64.22       72.11     14.70 o 
   0  10   1      152.26      125.85     24.32 o 
   1  10   1      241.01      246.82     20.78 o 
   2  10   1     3549.35     3460.33     61.70 o 
   3  10   1      284.96      294.45     21.01 o 
   4  10   1      729.31      724.46     38.49 o 
   5  10   1        9.35       -8.30     15.26 o 
   6  10   1     2011.04     1990.03    109.03 o 
   7  10   1      242.00      255.30     49.12 o 
   8  10   1      523.18      461.55     64.01 o 
  -7  11   1      276.02      293.08     57.32 o 
  -6  11   1       54.93       27.57     24.70 o 
  -5  11   1      591.54      560.16    136.12 o 
  -4  11   1     1451.81     1519.28     58.52 o 
  -3  11   1      477.86      403.73     35.60 o 
  -2  11   1      553.99      464.92     40.34 o 
  -1  11   1     1618.93     1539.62     61.82 o 
   0  11   1     1317.29     1318.48     57.18 o 
   1  11   1     1400.39     1468.95     59.94 o 
   2  11   1        6.37      -17.63     17.63 o 
   3  11   1      255.13      256.37     21.71 o 
   4  11   1      808.86      804.52     40.58 o 
   5  11   1     2094.51     2074.19     54.84 o 
   6  11   1       24.41       10.66     23.34 o 
  -5  12   1      259.39      277.23     53.83 o 
  -4  12   1        0.08       -7.44     21.20 o 
  -3  12   1      601.70      636.93     45.74 o 
  -2  12   1      203.27      177.61     30.17 o 
  -1  12   1     1741.54     1810.64     70.17 o 
   0  12   1       64.27       77.51     26.64 o 
   1  12   1      948.82      857.43     49.61 o 
   2  12   1        2.09      -18.89     18.89 o 
   3  12   1     1514.87     1663.29     67.91 o 
   4  12   1        0.31       -7.12     21.71 o 
 -12   0   2     4974.71     5223.21    148.96 o 
 -10   0   2        0.77        0.54     14.15 o 
  -8   0   2    12627.22    12536.43    193.87 o 
  -6   0   2       16.69       57.48     10.02 o 
  -4   0   2    13822.69    13633.73    223.83 o 
   0   0   2    60364.16    57652.70   1035.35 o 
   2   0   2    37389.33    38240.15    397.00 o 
   4   0   2    45991.19    47203.65    569.94 o 
   6   0   2    13894.66    13752.96    235.65 o 
   8   0   2     1624.31     1509.87     58.06 o 
  10   0   2     3936.09     3949.47    115.69 o 
  12   0   2      750.12      620.25     63.47 o 
 -13   1   2     1095.65     1180.25     51.80 o 
 -12   1   2        6.13       -8.42     14.19 o 
 -11   1   2     1466.91     1399.36     45.56 o 
 -10   1   2      760.97      748.45     41.05 o 
  -9   1   2     2220.47     2243.63     43.14 o 
  -8   1   2      225.42      232.09     13.09 o 
  -7   1   2     5091.23     5008.55     61.52 o 
  -6   1   2    10876.83    11309.94    186.46 o 
  -5   1   2      737.77      594.23     14.11 o 
  -4   1   2     2622.67     2803.20     35.18 o 
  -3   1   2     9077.99     9120.30     91.75 o 
  -2   1   2     6920.16     7450.98     82.85 o 
  -1   1   2    25991.05    26232.49    228.96 o 
   0   1   2     2577.84     2737.92     27.73 o 
   1   1   2     6769.03     6839.93     62.12 o 
   2   1   2     3493.80     3748.58     52.97 o 
   3   1   2    29523.70    29553.70    255.60 o 
   4   1   2     1153.54     1300.30     18.20 o 
   5   1   2      168.23      201.36      7.79 o 
   6   1   2     2098.11     2075.22     30.20 o 
   7   1   2     3555.30     3606.67     59.58 o 
   8   1   2      568.20      513.91     23.94 o 
   9   1   2        0.33       -7.76      7.76 o 
  10   1   2      366.32      403.66     22.48 o 
  11   1   2     4730.84     4709.07     95.88 o 
  12   1   2      836.65      919.12     43.99 o 
  13   1   2        4.65       16.62     20.77 o 
 -13   2   2     2045.71     2129.23     87.29 o 
 -12   2   2     1924.02     2033.07     64.76 o 
 -11   2   2      733.93      722.52     33.43 o 
 -10   2   2      106.61       86.33     15.92 o 
  -9   2   2     3213.66     3302.25     76.02 o 
  -8   2   2     3952.91     4151.45     68.87 o 
  -7   2   2    11403.64    11625.59    139.96 o 
  -6   2   2     1371.68     1441.86     26.04 o 
  -5   2   2     2573.15     2617.84     31.65 o 
  -4   2   2     1044.97     1029.42     14.09 o 
  -3   2   2     8739.70     8952.87     80.64 o 
  -2   2   2      555.57      606.62     11.13 o 
  -1   2   2     3535.53     3522.59     32.77 o 
   0   2   2     8103.10     8059.30     73.77 o 
   1   2   2      236.14      237.17      5.61 o 
   2   2   2     4780.74     5133.00     51.34 o 
   3   2   2     3315.44     3130.57     32.13 o 
   4   2   2     4420.27     4364.22     51.08 o 
   5   2   2    16963.45    17047.48    227.29 o 
   6   2   2     2258.94     2298.38     35.73 o 
   7   2   2      229.49      228.76     10.31 o 
   8   2   2      846.32      891.31     24.69 o 
   9   2   2     6347.87     6425.97    102.13 o 
  10   2   2     1564.51     1642.96     47.10 o 
  11   2   2      420.98      400.10     26.23 o 
  12   2   2      142.68      126.08     22.52 o 
  13   2   2     1163.69     1095.10     61.51 o 
 -13   3   2      108.89      166.49     50.28 o 
 -12   3   2      191.23      170.28     29.19 o 
 -11   3   2        0.20      -11.56     11.56 o 
 -10   3   2     2521.25     2466.29     51.89 o 
  -9   3   2        7.53       -9.00      9.00 o 
  -8   3   2      321.78      341.79     13.93 o 
  -7   3   2        8.25       -5.75      5.75 o 
  -6   3   2    20326.00    20486.72    215.57 o 
  -5   3   2      160.58      235.43      8.78 o 
  -4   3   2     1369.64     1464.62     18.97 o 
  -3   3   2      207.66      243.25     15.81 o 
  -2   3   2    37856.37    37487.98    384.76 o 
  -1   3   2      857.35      935.79     11.92 o 
   0   3   2    17235.59    17444.98    145.78 o 
   1   3   2     2759.06     2753.25     29.90 o 
   2   3   2     4339.36     4179.47     43.19 o 
   3   3   2       50.37       46.07      3.95 o 
   4   3   2     2656.23     2511.81     34.13 o 
   5   3   2      128.60      118.70      7.35 o 
   6   3   2     5133.03     5260.61     63.66 o 
   7   3   2      520.02      501.13     16.60 o 
   8   3   2      790.05      855.61     26.47 o 
   9   3   2        1.76       35.94     23.88 o 
  10   3   2     6016.90     5877.04    158.71 o 
  11   3   2       21.86       41.30     14.83 o 
  12   3   2     2760.08     2102.35    389.07 o 
 -13   4   2     3546.22     3407.80    173.18 o 
 -12   4   2      561.39      529.12     66.54 o 
 -11   4   2      857.59      956.40     57.80 o 
 -10   4   2      136.75       75.60     17.64 o 
  -9   4   2     5064.99     5147.03     87.62 o 
  -8   4   2     1478.40     1516.39     30.41 o 
  -7   4   2     7398.30     7395.73     90.81 o 
  -6   4   2       79.54       86.44     11.26 o 
  -5   4   2     1838.95     1949.76     29.76 o 
  -4   4   2     2516.88     2505.23     35.14 o 
  -3   4   2     9733.85    10047.82    119.49 o 
  -2   4   2     2165.97     2292.55     31.32 o 
  -1   4   2     6055.23     5998.60     60.39 o 
   0   4   2     1925.81     1839.04     22.46 o 
   1   4   2     6592.08     6418.61     64.15 o 
   2   4   2        0.93        2.42      2.64 o 
   3   4   2     1915.69     1923.58     27.26 o 
   4   4   2      918.72      903.23     15.65 o 
   5   4   2    21046.89    21530.75    306.99 o 
   6   4   2       40.68       19.71      5.36 o 
   7   4   2      197.39      171.81      8.94 o 
   8   4   2      922.72      910.91     24.01 o 
   9   4   2     5115.61     5106.59    115.40 o 
  10   4   2      565.59      449.01     27.97 o 
  11   4   2      297.96      277.11     33.61 o 
  12   4   2      554.08      515.39     65.24 o 
 -12   5   2       10.58        5.74     34.84 o 
 -11   5   2     1250.80     1159.69     91.00 o 
 -10   5   2       67.77       47.80     47.41 o 
  -9   5   2     1328.37     1387.92     47.57 o 
  -8   5   2     1249.72     1248.37     27.35 o 
  -7   5   2     4332.21     4258.81     62.60 o 
  -6   5   2     5145.17     5106.68     87.91 o 
  -5   5   2     3806.38     4050.34     53.39 o 
  -4   5   2      154.42      189.56      9.59 o 
  -3   5   2     1021.40      954.07     22.87 o 
  -2   5   2    16424.68    16733.93    168.62 o 
  -1   5   2    18679.81    18834.55    189.03 o 
   0   5   2     6922.84     7024.01     67.38 o 
   1   5   2     1735.24     1634.80     21.53 o 
   2   5   2      171.34      150.86      6.39 o 
   3   5   2     8207.97     8213.07     95.87 o 
   4   5   2     4400.33     4337.02     59.31 o 
   5   5   2      439.40      434.32     11.31 o 
   6   5   2     1165.85     1172.77     22.21 o 
   7   5   2     4515.57     4672.03     67.00 o 
   8   5   2       28.44       19.09      8.26 o 
   9   5   2       14.94       -4.90     12.00 o 
  10   5   2     1506.01     1482.14     96.40 o 
  11   5   2     2839.24     2509.50    136.16 o 
  12   5   2      490.06      500.90     68.86 o 
 -12   6   2     2377.71     2351.34    139.78 o 
 -11   6   2        1.31        5.06     36.41 o 
 -10   6   2       55.85       61.08     35.25 o 
  -9   6   2      155.01      104.25     27.98 o 
  -8   6   2     5962.57     6230.51    148.01 o 
  -7   6   2     1093.68     1062.97     31.34 o 
  -6   6   2        6.65       24.09      6.30 o 
  -5   6   2      147.70      129.15     19.73 o 
  -4   6   2     6933.59     6895.06    113.56 o 
  -3   6   2      229.23      198.40     14.06 o 
  -2   6   2      122.70      120.31      6.92 o 
  -1   6   2      242.43      257.13     16.06 o 
   0   6   2    13572.21    13466.94    138.68 o 
   1   6   2      178.54      150.86      8.10 o 
   2   6   2      492.12      568.66     15.63 o 
   3   6   2     1021.36     1027.70     21.93 o 
   4   6   2     9349.98     9002.56    106.68 o 
   5   6   2      941.97      953.58     23.91 o 
   6   6   2     4620.85     4641.72     74.10 o 
   7   6   2        7.20       -7.90      7.90 o 
   8   6   2     1875.31     1895.98     44.10 o 
   9   6   2      691.75      628.16    109.44 o 
  10   6   2     2252.19     2169.07    122.97 o 
  11   6   2       98.05      139.30     47.55 o 
 -11   7   2     1389.74     1334.37    104.39 o 
 -10   7   2      566.78      462.30     63.74 o 
  -9   7   2     1187.35     1212.77     91.61 o 
  -8   7   2      140.03      141.21     25.10 o 
  -7   7   2     2490.64     2467.54    135.99 o 
  -6   7   2       26.76       21.60     15.38 o 
  -5   7   2     3153.71     3066.51     88.21 o 
  -4   7   2       33.36        6.75     13.10 o 
  -3   7   2     4225.91     4159.01     60.86 o 
  -2   7   2      281.56      238.18     18.50 o 
  -1   7   2     8467.95     8279.99     91.04 o 
   0   7   2       63.70       39.82      8.62 o 
   1   7   2     1717.84     1780.09     24.20 o 
   2   7   2     3478.94     3305.59     44.85 o 
   3   7   2     4800.64     4678.15     62.54 o 
   4   7   2     1376.31     1377.44     29.84 o 
   5   7   2       41.20       29.33      8.66 o 
   6   7   2     1149.12     1110.01     31.61 o 
   7   7   2     2887.19     2904.92     66.89 o 
   8   7   2      471.91      468.01     38.17 o 
   9   7   2       60.37        3.42     30.13 o 
  10   7   2        1.72       12.84     33.27 o 
  11   7   2     2804.87     2719.92    149.27 o 
 -10   8   2       15.09       15.58     36.96 o 
  -9   8   2      597.17      531.65     65.93 o 
  -8   8   2     2665.13     2566.68    133.01 o 
  -7   8   2     1125.58     1124.45     54.91 o 
  -6   8   2      232.60      213.52     27.49 o 
  -5   8   2     1330.70     1294.70     54.63 o 
  -4   8   2      697.17      681.29     34.42 o 
  -3   8   2     4596.18     4676.01     74.26 o 
  -2   8   2      253.49      222.77      9.67 o 
  -1   8   2     1593.94     1539.64     26.00 o 
   0   8   2     3782.97     3792.35     43.98 o 
   1   8   2     3402.28     3422.21     43.09 o 
   2   8   2      251.66      233.96     14.11 o 
   3   8   2       19.15       10.01      7.18 o 
   4   8   2     4159.48     4115.69     59.07 o 
   5   8   2     4108.95     4021.76     65.26 o 
   6   8   2     1284.16     1209.43     41.26 o 
   7   8   2      128.00       84.99     20.90 o 
   8   8   2      395.45      315.78     34.40 o 
   9   8   2     1502.65     1479.48    101.59 o 
  10   8   2     1017.11      936.08     85.94 o 
  -9   9   2        0.22       -8.68     32.66 o 
  -8   9   2        1.02      -25.62     25.62 o 
  -7   9   2      179.89      169.00     36.34 o 
  -6   9   2     4636.05     4560.77    127.05 o 
  -5   9   2        2.56      -14.82     14.82 o 
  -4   9   2      142.68      123.59     20.84 o 
  -3   9   2      233.31      209.75     23.37 o 
  -2   9   2     5223.80     4886.06    107.33 o 
  -1   9   2      993.31      976.18     22.98 o 
   0   9   2      186.57      180.87     10.12 o 
   1   9   2       52.10       31.22      8.75 o 
   2   9   2     2456.50     2471.28     39.28 o 
   3   9   2      842.62      790.80     25.47 o 
   4   9   2     1136.16     1162.31     35.66 o 
   5   9   2        5.40       11.04     14.92 o 
   6   9   2     2779.45     2726.11     85.48 o 
   7   9   2        0.67      -17.59     17.59 o 
   8   9   2     1153.14     1210.78     61.51 o 
   9   9   2       15.43      -31.08     31.08 o 
  -8  10   2       94.68       31.90     34.77 o 
  -7  10   2     1597.73     1652.02    126.97 o 
  -6  10   2        5.42      -20.42     20.42 o 
  -5  10   2     1397.71     1340.27     63.54 o 
  -4  10   2      610.43      611.22     37.16 o 
  -3  10   2     1576.37     1453.49     53.59 o 
  -2  10   2      163.76      152.15     23.20 o 
  -1  10   2      801.57      792.79     37.94 o 
   0  10   2      269.23      262.06     22.67 o 
   1  10   2     2710.35     2682.03     50.24 o 
   2  10   2       98.57      114.36     18.67 o 
   3  10   2      562.95      547.17     39.74 o 
   4  10   2        3.12      -11.58     11.58 o 
   5  10   2     3210.13     3218.63     68.54 o 
   6  10   2        0.13       -5.00     16.79 o 
   7  10   2        8.37       24.50     22.44 o 
   8  10   2      257.42      157.95     48.23 o 
  -7  11   2      506.14      422.28     42.21 o 
  -6  11   2     1112.01     1136.20    145.86 o 
  -5  11   2      419.82      326.37     59.06 o 
  -4  11   2       12.90      -11.76     17.34 o 
  -3  11   2      174.14      163.83     33.74 o 
  -2  11   2     2763.61     2742.64     84.63 o 
  -1  11   2     1008.75     1038.50     51.22 o 
   0  11   2      320.24      289.10     32.57 o 
   1  11   2      321.08      265.91     31.71 o 
   2  11   2     1098.29     1016.53     50.29 o 
   3  11   2     1627.54     1621.79     52.82 o 
   4  11   2      806.95      794.42     33.71 o 
   5  11   2      106.89       83.62     18.21 o 
   6  11   2      535.19      523.56     46.77 o 
  -5  12   2        0.16      -20.36     33.34 o 
  -4  12   2     1437.04     1597.19    105.21 o 
  -3  12   2       32.50       13.81     21.63 o 
  -2  12   2      303.01      274.49     34.37 o 
  -1  12   2       93.00       91.65     26.71 o 
   0  12   2     2166.27     2270.38     91.85 o 
   1  12   2       35.86       33.86     22.25 o 
   2  12   2      466.98      412.91     38.41 o 
   3  12   2      124.66      154.70     32.94 o 
   4  12   2     1464.35     1512.04     65.45 o 
 -13   0   3     2225.47     2241.73    147.70 o 
 -11   0   3      517.07      455.95     38.06 o 
  -9   0   3     4942.23     4935.62     95.70 o 
  -7   0   3     1342.48     1331.35     39.30 o 
  -5   0   3     1170.26     1019.07     27.95 o 
  -3   0   3    17891.96    18317.33    253.31 o 
  -1   0   3     9274.46     9777.87    111.67 o 
   1   0   3       42.61       -4.27      4.27 o 
   3   0   3    62713.29    63983.46   1436.26 o 
   5   0   3      238.53      227.80     22.83 o 
   7   0   3     7413.66     7540.24    143.24 o 
   9   0   3     1091.89     1036.13     50.67 o 
  11   0   3     3410.62     3569.48    113.17 o 
  13   0   3        2.58      -13.60     25.14 o 
 -13   1   3      424.79      480.45     48.13 o 
 -12   1   3     2803.39     2840.06     90.33 o 
 -11   1   3      160.38      144.09     23.17 o 
 -10   1   3       76.74       79.86     17.48 o 
  -9   1   3      174.49      142.12     10.03 o 
  -8   1   3    16074.77    16430.58    181.56 o 
  -7   1   3     4121.57     4107.49     52.63 o 
  -6   1   3      686.18      638.49     18.15 o 
  -5   1   3     4618.00     4720.02     67.15 o 
  -4   1   3    10626.31    10361.37    105.11 o 
  -3   1   3     1377.35     1325.27     17.51 o 
  -2   1   3    14295.23    14740.33    129.72 o 
  -1   1   3     5909.75     6432.16     58.90 o 
   0   1   3     6140.76     6352.59     59.70 o 
   1   1   3     5153.00     5308.24     47.62 o 
   2   1   3     1143.80     1116.77     14.40 o 
   3   1   3      723.36      715.33     12.38 o 
   4   1   3    19531.00    19698.95    184.04 o 
   5   1   3     3238.60     3348.87     37.56 o 
   6   1   3     3510.63     3507.11     43.49 o 
   7   1   3       68.17       82.22      6.75 o 
   8   1   3     3245.41     3186.81     66.44 o 
   9   1   3     1152.07     1147.00     38.03 o 
  10   1   3     7336.79     7368.17    106.53 o 
  11   1   3      132.03      124.09     17.44 o 
  12   1   3      256.88      233.00     35.35 o 
 -13   2   3     1086.47     1187.84     65.00 o 
 -12   2   3       41.89       22.68     14.84 o 
 -11   2   3      867.44      785.72     46.46 o 
 -10   2   3     1940.09     1844.38     44.74 o 
  -9   2   3     2319.67     2254.04     47.17 o 
  -8   2   3      859.73      852.18     22.68 o 
  -7   2   3      452.69      383.35     18.11 o 
  -6   2   3    14697.24    14565.88    156.48 o 
  -5   2   3      432.65      404.87     11.86 o 
  -4   2   3       25.41       40.37     10.81 o 
  -3   2   3     3262.94     3079.23     33.41 o 
  -2   2   3    29336.74    29588.93    270.70 o 
  -1   2   3    20868.02    20635.17    180.48 o 
   0   2   3    11978.79    12181.96    113.72 o 
   1   2   3     5513.89     5773.42     55.94 o 
   2   2   3    12191.13    12046.98    123.19 o 
   3   2   3    10368.29    10362.73    101.55 o 
   4   2   3    12084.20    12093.02    122.99 o 
   5   2   3      123.85       97.72      5.25 o 
   6   2   3     1651.17     1659.81     24.03 o 
   7   2   3      854.85      863.56     19.34 o 
   8   2   3     1500.14     1501.77     36.60 o 
   9   2   3       85.23       49.44     18.17 o 
  10   2   3     1178.23     1173.96     37.23 o 
  11   2   3      882.22      861.66     36.14 o 
  12   2   3     1659.08     1759.06     87.07 o 
 -13   3   3     2352.80     2376.62    138.00 o 
 -12   3   3        4.97      -10.58     17.37 o 
 -11   3   3     1014.31     1088.33     39.02 o 
 -10   3   3        3.46      -13.00     13.00 o 
  -9   3   3     6026.98     6053.79     94.53 o 
  -8   3   3       46.62       40.37      7.69 o 
  -7   3   3    13239.29    13296.62    145.15 o 
  -6   3   3      278.50      280.42     16.48 o 
  -5   3   3      900.83      780.19     14.60 o 
  -4   3   3       36.48       45.76      4.44 o 
  -3   3   3    26550.54    28398.89    336.01 o 
  -2   3   3      769.57      736.53     18.96 o 
  -1   3   3       49.23      114.58      4.98 o 
   0   3   3       12.97        8.26      2.97 o 
   1   3   3     9773.12     9518.71     92.08 o 
   2   3   3      315.55      353.57      8.14 o 
   3   3   3     2317.82     2255.54     28.80 o 
   4   3   3       66.67       77.22      6.10 o 
   5   3   3    14604.38    14796.30    177.95 o 
   6   3   3      259.29      241.80     10.61 o 
   7   3   3       89.58       71.57      8.52 o 
   8   3   3      138.80      124.78     11.89 o 
   9   3   3     9839.53     9754.61    325.89 o 
  10   3   3        5.69       -7.67     10.83 o 
  11   3   3      980.87      927.40     36.88 o 
  12   3   3       87.42       66.60     24.83 o 
 -13   4   3       66.21       65.65     41.81 o 
 -12   4   3       26.06        3.28     31.15 o 
 -11   4   3      758.13      768.40     51.78 o 
 -10   4   3     2812.23     3036.81     66.75 o 
  -9   4   3      845.88      841.99     28.49 o 
  -8   4   3       65.68       70.37     10.42 o 
  -7   4   3     1468.53     1525.30     29.63 o 
  -6   4   3     6539.31     6713.66     84.64 o 
  -5   4   3     2786.63     2768.58     34.37 o 
  -4   4   3      298.61      307.81     11.47 o 
  -3   4   3        1.93        8.50      4.84 o 
  -2   4   3    24288.48    25164.24    284.76 o 
  -1   4   3     1297.61     1292.75     17.81 o 
   0   4   3     1631.93     1676.48     23.24 o 
   1   4   3      558.61      614.16     13.01 o 
   2   4   3     3305.86     3140.36     35.71 o 
   3   4   3     1523.72     1513.98     25.53 o 
   4   4   3    10987.76    11136.64    134.62 o 
   5   4   3     1110.39     1116.23     21.34 o 
   6   4   3     2864.73     2904.64     40.90 o 
   7   4   3      377.30      370.68     17.60 o 
   8   4   3     1049.14     1086.84     24.58 o 
   9   4   3        5.36        3.83     10.46 o 
  10   4   3     1612.50     1627.83     52.83 o 
  11   4   3     1227.59     1203.87     61.06 o 
  12   4   3      780.81      754.84     78.77 o 
 -12   5   3     1259.66     1285.19    101.31 o 
 -11   5   3      295.81      306.33     56.02 o 
 -10   5   3       20.00       12.88     21.12 o 
  -9   5   3     2350.95     2536.18     79.00 o 
  -8   5   3     4843.68     4882.90     81.11 o 
  -7   5   3     3054.55     3192.80     67.67 o 
  -6   5   3       25.51        8.43      5.19 o 
  -5   5   3      308.99      334.72     13.02 o 
  -4   5   3     4375.74     4397.44     61.93 o 
  -3   5   3     5851.40     5800.55     82.44 o 
  -2   5   3     4188.42     4248.70     49.49 o 
  -1   5   3     1186.84     1254.22     19.91 o 
   0   5   3    10118.59    10350.49    122.49 o 
   1   5   3      397.55      352.85      9.35 o 
   2   5   3     3371.63     3321.97     36.45 o 
   3   5   3       61.11       62.57      5.65 o 
   4   5   3     3050.18     2976.88     38.03 o 
   5   5   3     9710.09     9684.83    104.04 o 
   6   5   3     2384.91     2458.58     42.63 o 
   7   5   3       43.55       43.12     17.93 o 
   8   5   3     1229.07     1292.85     30.06 o 
   9   5   3     3898.62     4018.88     73.12 o 
  10   5   3     1656.19     1603.46     73.54 o 
  11   5   3      297.94      304.42     55.13 o 
 -12   6   3        0.23      -15.51     33.34 o 
 -11   6   3      972.81      946.54     86.56 o 
 -10   6   3        3.65      -24.80     26.64 o 
  -9   6   3     2638.68     2735.77    137.66 o 
  -8   6   3       27.66       67.00     19.02 o 
  -7   6   3     2365.57     2265.27    127.62 o 
  -6   6   3        8.08        2.17      6.93 o 
  -5   6   3     4502.98     4468.87     87.85 o 
  -4   6   3        1.20       -5.39      7.60 o 
  -3   6   3     4491.24     4387.75     59.98 o 
  -2   6   3     1979.98     2043.67     26.07 o 
  -1   6   3    21243.50    20930.32    210.41 o 
   0   6   3     1197.39     1237.32     22.51 o 
   1   6   3     1791.92     1857.27     32.48 o 
   2   6   3       91.25      105.63      6.31 o 
   3   6   3    12147.87    11781.66    134.67 o 
   4   6   3      767.79      687.42     19.39 o 
   5   6   3      631.05      585.21     15.14 o 
   6   6   3      622.47      554.24     21.48 o 
   7   6   3     4352.76     4412.25     74.05 o 
   8   6   3        0.68      -10.63     10.63 o 
   9   6   3       51.13       39.73     16.83 o 
  10   6   3      216.31      200.65     34.24 o 
  11   6   3     1925.31     1769.69    116.21 o 
 -11   7   3      376.90      287.82     57.80 o 
 -10   7   3      214.84      184.39     48.44 o 
  -9   7   3       71.19       56.91     39.21 o 
  -8   7   3     6022.90     6148.07    320.65 o 
  -7   7   3        5.89       10.38     16.55 o 
  -6   7   3      232.42      260.84     46.59 o 
  -5   7   3      188.82      163.78     19.56 o 
  -4   7   3     7488.31     7355.37    141.16 o 
  -3   7   3      844.37      893.88     33.05 o 
  -2   7   3     4116.53     4174.58     46.99 o 
  -1   7   3     1265.90     1247.56     23.28 o 
   0   7   3     5524.73     5438.89     63.73 o 
   1   7   3     1781.12     1761.69     24.37 o 
   2   7   3      424.44      401.58     15.05 o 
   3   7   3      122.68      117.84     10.96 o 
   4   7   3     3780.22     3594.54     56.84 o 
   5   7   3     2381.83     2356.31     43.22 o 
   6   7   3     1518.16     1411.73     34.83 o 
   7   7   3       91.65       60.32     14.15 o 
   8   7   3     1666.51     1702.50     63.35 o 
   9   7   3      351.76      311.77     27.88 o 
  10   7   3     2934.37     2795.13    148.39 o 
 -10   8   3     1791.76     1823.32    118.53 o 
  -9   8   3      676.25      476.04     63.88 o 
  -8   8   3       89.33       78.71     24.42 o 
  -7   8   3      491.15      398.48     43.21 o 
  -6   8   3     1019.66     1071.06     52.88 o 
  -5   8   3      593.70      643.87     40.55 o 
  -4   8   3     1105.56     1164.00     43.76 o 
  -3   8   3      310.21      292.77     21.34 o 
  -2   8   3     3270.53     3206.22     42.12 o 
  -1   8   3     4462.54     4502.40     61.36 o 
   0   8   3       34.92       19.08      6.65 o 
   1   8   3       54.94       61.74      7.15 o 
   2   8   3     1861.98     1816.45     31.60 o 
   3   8   3     3473.11     3547.58     53.33 o 
   4   8   3     2305.68     2354.57     40.99 o 
   5   8   3        3.95       -6.12      9.96 o 
   6   8   3     2092.60     2079.16     50.18 o 
   7   8   3      686.32      813.38     44.74 o 
   8   8   3     2026.77     2034.11     65.76 o 
   9   8   3       64.08      115.89     27.23 o 
  10   8   3      396.25      334.96     61.14 o 
 -10   9   3        4.71      -36.00     36.00 o 
  -9   9   3      723.41      863.53     83.28 o 
  -8   9   3      555.04      446.32     60.19 o 
  -7   9   3     2951.71     2978.78     97.37 o 
  -6   9   3       25.78       -6.09     21.56 o 
  -5   9   3      520.41      452.83     36.76 o 
  -4   9   3      211.10      174.48     21.91 o 
  -3   9   3     3330.54     3336.38     73.00 o 
  -2   9   3       48.74       23.04     12.32 o 
  -1   9   3      969.37      932.14     24.21 o 
   0   9   3      197.61      162.44      9.88 o 
   1   9   3     3155.40     3253.82     47.41 o 
   2   9   3      250.25      210.38     12.62 o 
   3   9   3      109.38       90.44     18.14 o 
   4   9   3      996.12      948.90     32.76 o 
   5   9   3     3896.21     3887.74     68.38 o 
   6   9   3       57.95       57.44     15.95 o 
   7   9   3        6.45        8.41     20.25 o 
   8   9   3      160.28      190.26     30.84 o 
   9   9   3     1867.69     1641.87    113.54 o 
  -8  10   3      276.74      327.38     58.68 o 
  -7  10   3      189.70      170.23     31.35 o 
  -6  10   3     2668.61     2752.71     95.82 o 
  -5  10   3     1152.19     1067.57     57.14 o 
  -4  10   3        7.84       12.13     19.98 o 
  -3  10   3      196.04      194.44     21.93 o 
  -2  10   3     3830.82     3669.66    110.79 o 
  -1  10   3      282.97      257.98     26.44 o 
   0  10   3      725.12      735.94     34.16 o 
   1  10   3       11.43       -5.25      9.77 o 
   2  10   3     3615.65     3620.86     69.78 o 
   3  10   3       14.99       15.02     12.27 o 
   4  10   3     2222.67     2231.41     53.87 o 
   5  10   3      194.87      203.96     20.74 o 
   6  10   3      836.42      878.13     39.42 o 
   7  10   3      308.37      278.41     36.18 o 
  -7  11   3     1261.87     1412.92     70.41 o 
  -6  11   3        8.04        5.57     22.84 o 
  -5  11   3      329.75      312.68     67.26 o 
  -4  11   3     1332.85     1421.19     66.36 o 
  -3  11   3     1094.94     1018.57     64.01 o 
  -2  11   3      180.07      214.24     28.41 o 
  -1  11   3       64.98       83.72     19.35 o 
   0  11   3     1150.07     1160.42     53.92 o 
   1  11   3      933.30      902.58     48.36 o 
   2  11   3     1210.96     1277.55     55.96 o 
   3  11   3       78.42       93.56     20.34 o 
   4  11   3      725.27      783.35     39.31 o 
   5  11   3     1914.92     1944.81     53.38 o 
   6  11   3      364.96      334.85     29.15 o 
  -5  12   3      870.71      874.32     83.89 o 
  -4  12   3        7.51       -3.35     33.61 o 
  -3  12   3      237.25      233.88     32.64 o 
  -2  12   3      416.85      503.19     42.20 o 
  -1  12   3     1883.30     1905.93     72.85 o 
   0  12   3       79.44       79.61     25.55 o 
   1  12   3       29.77       19.47     22.37 o 
   2  12   3      130.27      156.40     30.54 o 
   3  12   3     1872.28     1833.65     72.31 o 
   4  12   3      119.82      143.83     29.59 o 
 -12   0   4     2245.75     2273.76     87.21 o 
 -10   0   4      135.52       80.37     20.79 o 
  -8   0   4    15825.25    16036.50    290.30 o 
  -6   0   4     1023.90      962.12     29.58 o 
  -4   0   4    14511.02    13852.47    196.55 o 
  -2   0   4    12135.08    12029.52    219.49 o 
   0   0   4     4057.39     4055.19     51.02 o 
   2   0   4    20325.94    20748.63    235.84 o 
   4   0   4    12319.34    12454.30    202.51 o 
   6   0   4     5960.94     6080.74    141.90 o 
   8   0   4     2020.34     2063.38     72.08 o 
  10   0   4     8996.58     9237.56    224.48 o 
  12   0   4      430.91      334.41     50.42 o 
 -13   1   4     1881.23     1940.44    140.97 o 
 -12   1   4        0.29      -13.54     13.54 o 
 -11   1   4     1488.99     1482.20     46.45 o 
 -10   1   4      388.53      358.71     18.76 o 
  -9   1   4     9840.99     9900.17    146.06 o 
  -8   1   4      715.98      666.61     20.32 o 
  -7   1   4      262.91      173.14     19.24 o 
  -6   1   4     4224.62     4361.91     64.62 o 
  -5   1   4     2412.05     2165.17     31.84 o 
  -4   1   4      245.89      180.92      8.04 o 
  -3   1   4     1027.43     1083.37     26.68 o 
  -2   1   4    15501.48    15871.35    156.09 o 
  -1   1   4    10960.98    11353.14    124.82 o 
   0   1   4     2369.44     2434.63     27.42 o 
   1   1   4     6187.40     6657.96     68.34 o 
   2   1   4    12748.19    12672.47    126.81 o 
   3   1   4    35739.24    36578.84    315.71 o 
   4   1   4     3659.80     3774.77     41.66 o 
   5   1   4      711.70      717.39     13.82 o 
   6   1   4      649.21      659.66     13.41 o 
   7   1   4     6368.70     6409.64     83.18 o 
   8   1   4     2016.01     1991.63     39.38 o 
   9   1   4     2517.41     2416.41     58.75 o 
  10   1   4       34.49       48.02     15.77 o 
  11   1   4     1154.06     1163.91     37.64 o 
  12   1   4      248.40      231.75     31.92 o 
 -13   2   4      808.81      721.19    131.27 o 
 -12   2   4      846.91      920.95     37.98 o 
 -11   2   4      354.66      306.06     24.17 o 
 -10   2   4       11.73       -8.59      8.59 o 
  -9   2   4      842.72      812.57     23.83 o 
  -8   2   4     6295.54     6442.82     92.94 o 
  -7   2   4     7855.54     7905.47    100.44 o 
  -6   2   4     1581.30     1600.94     26.64 o 
  -5   2   4     4010.99     3986.47     50.27 o 
  -4   2   4     3705.51     3573.08     41.76 o 
  -3   2   4    18379.60    18469.34    181.70 o 
  -2   2   4     7539.44     7672.51     74.66 o 
  -1   2   4     1588.68     1642.49     21.69 o 
   0   2   4       66.30       45.36      3.64 o 
   1   2   4    16714.24    17087.95    223.79 o 
   2   2   4       17.42       18.22      4.21 o 
   3   2   4       34.81       47.85      5.53 o 
   4   2   4     4079.98     4013.68     47.46 o 
   5   2   4     6158.06     6211.04     69.40 o 
   6   2   4      113.94      111.03     10.49 o 
   7   2   4       34.65       58.19     17.66 o 
   8   2   4     2040.91     2023.06     46.03 o 
   9   2   4     4829.35     4854.25     94.41 o 
  10   2   4     2075.14     2042.18     56.02 o 
  11   2   4      852.32      878.44     36.93 o 
  12   2   4       15.52       -3.83     19.58 o 
 -13   3   4       56.77      -12.09     34.02 o 
 -12   3   4        4.66      -16.81     16.81 o 
 -11   3   4       11.15      -12.15     12.15 o 
 -10   3   4     5914.84     6074.81    110.48 o 
  -9   3   4      117.66      128.61     11.44 o 
  -8   3   4     1192.05     1166.60     27.06 o 
  -7   3   4      410.42      378.66     18.44 o 
  -6   3   4     6718.09     6903.75     81.88 o 
  -5   3   4       49.63       44.26      5.28 o 
  -4   3   4     4951.57     5150.64     67.03 o 
  -3   3   4        0.82        2.67      3.50 o 
  -2   3   4    20606.89    20989.62    221.61 o 
  -1   3   4        1.44        3.99      4.41 o 
   0   3   4     6428.89     6519.45     69.10 o 
   1   3   4     1976.17     1974.79     24.66 o 
   2   3   4     6589.90     6332.31     83.85 o 
   3   3   4     1694.54     1742.83     23.91 o 
   4   3   4    14891.36    14587.66    150.33 o 
   5   3   4      239.51      201.96     10.88 o 
   6   3   4     1678.44     1783.26     26.20 o 
   7   3   4      505.17      459.46     28.03 o 
   8   3   4     3860.38     4013.15     67.73 o 
   9   3   4      261.91      249.61     21.55 o 
  10   3   4      686.00      721.89     28.86 o 
  11   3   4      109.57       99.58     17.32 o 
  12   3   4     1488.28     1189.13     91.89 o 
 -13   4   4      628.34      566.69     74.40 o 
 -12   4   4      542.99      524.95     67.77 o 
 -11   4   4     1385.73     1470.27    155.08 o 
 -10   4   4       95.26      104.00     23.25 o 
  -9   4   4     3222.90     3245.58     67.62 o 
  -8   4   4     2468.84     2519.26     43.82 o 
  -7   4   4     5956.36     5995.57     84.40 o 
  -6   4   4      116.71      107.39     20.17 o 
  -5   4   4     3505.59     3285.87     47.63 o 
  -4   4   4     2492.34     2453.70     43.05 o 
  -3   4   4    34998.93    35166.55    433.99 o 
  -2   4   4     1401.62     1426.24     24.37 o 
  -1   4   4     1240.49     1237.86     22.30 o 
   1   4   4     8305.34     7858.57     83.55 o 
   2   4   4     3713.13     3698.89     50.96 o 
   3   4   4     2874.79     2975.72     37.76 o 
   4   4   4     1968.92     1967.72     33.91 o 
   5   4   4     6624.78     6594.90     87.34 o 
   6   4   4      105.37      118.12      9.00 o 
   7   4   4        5.03       -2.49      5.44 o 
   8   4   4      201.97      167.28     16.19 o 
   9   4   4     6517.11     6437.61    114.62 o 
  10   4   4      560.24      523.34     73.61 o 
  11   4   4      248.55      175.54     25.04 o 
  12   4   4      125.86       62.17     37.85 o 
 -12   5   4       57.44       28.08     38.46 o 
 -11   5   4      607.58      595.18     70.85 o 
 -10   5   4     1432.12     1531.67    101.04 o 
  -9   5   4     2537.16     2588.40     80.86 o 
  -8   5   4       51.83       44.99      9.47 o 
  -7   5   4     1028.43      998.35     20.77 o 
  -6   5   4     1080.15     1027.25     29.21 o 
  -5   5   4     5241.82     5380.17     81.45 o 
  -4   5   4      115.14      133.78     12.69 o 
  -3   5   4      167.23      149.30     12.90 o 
  -2   5   4    10061.59    10334.61    115.07 o 
  -1   5   4    10588.61    10576.14    110.78 o 
   0   5   4      744.71      725.76     16.35 o 
   1   5   4       77.60       76.88      6.60 o 
   2   5   4     1717.88     1647.37     26.74 o 
   3   5   4     7736.90     7751.50     80.10 o 
   4   5   4     7406.27     7377.90     81.90 o 
   5   5   4      240.70      236.68     11.33 o 
   6   5   4       40.62       52.95      8.31 o 
   7   5   4     4989.70     4920.41     71.74 o 
   8   5   4     1809.11     1815.56     36.22 o 
   9   5   4      500.62      448.52     29.95 o 
  10   5   4      182.04      138.86     23.31 o 
  11   5   4     1315.47     1340.20     70.94 o 
 -12   6   4     1248.11     1103.73     99.67 o 
 -11   6   4       55.19       24.32     37.92 o 
 -10   6   4       40.88       19.06     30.61 o 
  -9   6   4      383.20      396.58     56.57 o 
  -8   6   4     4677.20     4985.83    127.53 o 
  -7   6   4        2.66       -9.68     17.19 o 
  -6   6   4      387.57      358.21     17.69 o 
  -5   6   4      147.27      153.27     10.21 o 
  -4   6   4     8041.63     8076.38    106.03 o 
  -3   6   4     2552.16     2502.74     45.41 o 
  -2   6   4     5718.23     5771.01     65.52 o 
  -1   6   4     1553.14     1521.61     24.34 o 
   0   6   4     8791.47     8975.64     96.91 o 
   1   6   4       11.37        2.17      4.52 o 
   2   6   4     3094.08     2976.71     35.07 o 
   3   6   4       33.79       44.80      5.79 o 
   4   6   4     3744.93     3701.89     42.43 o 
   5   6   4      159.57      138.24      9.31 o 
   6   6   4     3434.76     3411.62     61.12 o 
   7   6   4      132.37      148.55     14.65 o 
   8   6   4     1122.30     1143.78     38.65 o 
   9   6   4      634.58      609.41     98.99 o 
  10   6   4     3148.37     3100.43    118.67 o 
  11   6   4       65.31       44.75     37.16 o 
 -11   7   4      961.06      832.04     84.65 o 
 -10   7   4      448.06      356.96     59.57 o 
  -9   7   4     4655.34     4369.10    190.67 o 
  -8   7   4        1.42       -7.82     18.01 o 
  -7   7   4      281.55      313.53     84.24 o 
  -6   7   4      150.60      158.41     20.30 o 
  -5   7   4     2043.68     2053.74     58.92 o 
  -4   7   4      408.37      456.51     19.35 o 
  -3   7   4      119.43      134.60     12.18 o 
  -2   7   4     1552.63     1528.80     24.14 o 
  -1   7   4     8719.34     8706.36     95.59 o 
   0   7   4        3.73       -4.47      4.47 o 
   1   7   4     1595.47     1595.22     26.15 o 
   2   7   4      109.35      108.36      8.16 o 
   3   7   4    12731.02    12564.09    127.35 o 
   4   7   4     1084.37     1058.01     25.48 o 
   5   7   4       42.56       50.08      9.58 o 
   6   7   4      173.43      137.10     13.89 o 
   7   7   4     2562.44     2501.27     96.90 o 
   8   7   4      758.74      711.50     45.78 o 
   9   7   4      874.78      847.94     41.55 o 
  10   7   4      183.38      159.12     35.18 o 
 -10   8   4       10.79      -16.74     33.68 o 
  -9   8   4      715.45      822.95     81.98 o 
  -8   8   4     2862.82     3054.04    156.51 o 
  -7   8   4     1445.82     1410.63     61.70 o 
  -6   8   4      226.34      238.30     29.38 o 
  -5   8   4       20.19       18.99     15.71 o 
  -4   8   4     2028.58     2034.70     60.06 o 
  -3   8   4     3517.51     3622.51     83.46 o 
  -2   8   4     2948.77     2956.09     41.93 o 
  -1   8   4      199.91      196.50      9.96 o 
   0   8   4      595.50      559.91     15.90 o 
   1   8   4     2715.57     2732.16     37.49 o 
   2   8   4     1698.20     1636.92     30.14 o 
   3   8   4       44.37       53.49      9.89 o 
   4   8   4      770.97      794.10     23.10 o 
   5   8   4     3141.75     3254.30     57.58 o 
   6   8   4      380.48      417.71     23.47 o 
   7   8   4      291.26      271.64     27.80 o 
   8   8   4      507.45      418.41     32.33 o 
   9   8   4     1562.14     1586.40     58.94 o 
  -9   9   4      411.26      424.87     65.45 o 
  -8   9   4      236.66      219.03     48.10 o 
  -7   9   4       53.31       41.31     36.17 o 
  -6   9   4     3701.37     3817.41    113.77 o 
  -5   9   4        2.19      -13.49     13.49 o 
  -4   9   4     1477.34     1432.06     51.43 o 
  -3   9   4      368.30      379.96     27.96 o 
  -2   9   4     3314.89     3256.98     71.02 o 
  -1   9   4       67.35       47.48      8.78 o 
   0   9   4     1674.05     1646.39     33.62 o 
   1   9   4       27.66       25.54      8.16 o 
   2   9   4     2021.19     1991.19     35.39 o 
   3   9   4     1742.50     1731.48     43.00 o 
   4   9   4     1800.23     1777.13     40.40 o 
   5   9   4      276.81      311.08     22.37 o 
   6   9   4     1204.63     1200.27     39.08 o 
   7   9   4      103.67       83.01     20.79 o 
   8   9   4     1712.83     1670.90     61.18 o 
  -8  10   4       30.08       53.42     35.73 o 
  -7  10   4     2211.25     2194.54     85.31 o 
  -6  10   4       60.71        8.75     23.18 o 
  -5  10   4      498.72      586.24     44.30 o 
  -4  10   4        2.91       -5.31     15.67 o 
  -3  10   4     4114.17     4164.45     99.02 o 
  -2  10   4       11.57       13.10     12.90 o 
  -1  10   4      152.81      134.20     22.82 o 
   0  10   4      508.64      502.33     25.14 o 
   1  10   4     2422.40     2476.03     55.56 o 
   2  10   4      298.99      308.99     22.65 o 
   3  10   4        2.77      -13.34     13.34 o 
   4  10   4      192.28      212.36     18.46 o 
   5  10   4     2570.36     2516.57     53.75 o 
   6  10   4      192.77      221.87     22.01 o 
   7  10   4       28.61       22.06     32.11 o 
  -7  11   4      424.94      434.56     43.64 o 
  -6  11   4      545.16      433.66     41.86 o 
  -5  11   4     1198.52     1248.30     63.42 o 
  -4  11   4       43.86       13.01     29.62 o 
  -3  11   4      112.03      137.62     30.26 o 
  -2  11   4     1218.68     1222.41     53.07 o 
  -1  11   4     1398.68     1490.52     51.53 o 
   0  11   4      409.88      419.24     37.32 o 
   1  11   4       91.50       88.26     24.23 o 
   2  11   4     1293.68     1372.08     59.02 o 
   3  11   4      917.18      811.91     39.82 o 
   4  11   4     1702.37     1668.91     55.12 o 
   5  11   4        0.07      -11.52     16.36 o 
  -4  12   4     1345.16     1455.57    103.50 o 
  -3  12   4      362.36      332.09     58.41 o 
  -2  12   4      316.08      330.76     37.21 o 
  -1  12   4       10.90        2.65     21.51 o 
   0  12   4     1421.94     1489.86     64.73 o 
   1  12   4       86.45       67.35     25.74 o 
   2  12   4     1127.36     1214.13     63.22 o 
   3  12   4        0.07       10.17     22.23 o 
 -13   0   5     1669.51     1882.42     80.95 o 
 -11   0   5      988.04     1052.51     55.67 o 
  -9   0   5    11117.92    11286.15    252.78 o 
  -7   0   5      285.05      281.07     17.59 o 
  -5   0   5     6109.98     5964.63     94.28 o 
  -3   0   5      265.88      247.45     12.78 o 
  -1   0   5     4541.18     4379.85     69.08 o 
   1   0   5      864.53     1053.79     21.73 o 
   3   0   5    32770.07    34351.73    432.18 o 
   5   0   5      508.59      601.22     32.09 o 
   7   0   5    11536.24    11424.56    195.80 o 
   9   0   5     7303.66     7157.48    180.65 o 
  11   0   5     1101.34     1116.92     83.14 o 
 -13   1   5      288.97      240.02     35.55 o 
 -12   1   5     1848.65     1937.50     56.65 o 
 -11   1   5      290.76      275.26     23.32 o 
 -10   1   5      885.07      865.12     27.86 o 
  -9   1   5        2.97       -8.44      8.44 o 
  -8   1   5     6728.67     7056.36     92.27 o 
  -7   1   5     1020.61      950.95     21.01 o 
  -6   1   5     1228.97     1363.64     31.64 o 
  -5   1   5       93.86      104.30      7.43 o 
  -4   1   5    16739.70    16312.36    180.62 o 
  -3   1   5     9909.99     9910.45    109.48 o 
  -2   1   5     9929.54     9919.28    108.69 o 
  -1   1   5     1808.06     1916.08     27.04 o 
   0   1   5     8132.99     7896.13     82.22 o 
   1   1   5     7223.66     7497.37     86.53 o 
   2   1   5    18239.19    18384.04    194.06 o 
   3   1   5      792.61      898.79     15.50 o 
   4   1   5     1798.57     1837.70     26.92 o 
   5   1   5     3466.31     3419.85     55.33 o 
   6   1   5     3387.08     3419.32     46.61 o 
   7   1   5       64.32       71.79      7.42 o 
   8   1   5     1251.82     1258.62     30.58 o 
   9   1   5      656.03      575.43     28.87 o 
  10   1   5     3749.97     3729.71     83.39 o 
  11   1   5       61.17       59.63     23.81 o 
  12   1   5      146.31      102.28     19.29 o 
 -13   2   5      518.09      475.68     44.59 o 
 -12   2   5        8.36      -15.59     15.59 o 
 -11   2   5     1104.98      973.13     37.91 o 
 -10   2   5     4689.47     4770.04     78.03 o 
  -9   2   5     6901.08     6965.61    106.23 o 
  -8   2   5     2361.18     2277.63     42.76 o 
  -7   2   5        0.48       -6.20      6.20 o 
  -6   2   5     5590.12     5892.81    167.93 o 
  -5   2   5     4654.29     4630.67     57.97 o 
  -4   2   5     9143.13     9174.42    103.13 o 
  -3   2   5     1521.87     1743.94     25.95 o 
  -2   2   5     3680.81     3971.38    119.74 o 
  -1   2   5     3358.13     3233.26     40.89 o 
   0   2   5     8488.16     8626.63     95.94 o 
   1   2   5      297.90      310.56      9.16 o 
   2   2   5     6027.43     5915.17     69.99 o 
   3   2   5     8607.54     8840.68     88.45 o 
   4   2   5    11549.26    11505.63    113.17 o 
   5   2   5        8.85        2.77      4.99 o 
   6   2   5     2161.60     2076.65     32.79 o 
   7   2   5     3591.35     3483.33     51.37 o 
   8   2   5     5004.58     5176.55     82.22 o 
   9   2   5     1055.01     1025.54     38.18 o 
  10   2   5       13.42        4.77     14.89 o 
  11   2   5      236.45      204.06     25.31 o 
  12   2   5     1281.29     1155.63     50.61 o 
 -13   3   5      518.85      490.76     85.16 o 
 -12   3   5        6.30      -17.07     17.07 o 
 -11   3   5     2133.93     2240.21     69.44 o 
 -10   3   5       15.19        0.36     13.95 o 
  -9   3   5     1569.42     1462.25     32.99 o 
  -8   3   5        2.65        4.66      7.33 o 
  -7   3   5     6918.34     6857.88     89.21 o 
  -6   3   5        8.06        4.28      6.25 o 
  -5   3   5     1057.31      964.75     29.16 o 
  -4   3   5      107.34      128.56      6.79 o 
  -3   3   5    39680.30    39358.29    435.43 o 
  -2   3   5      674.68      672.11     13.91 o 
  -1   3   5      722.33      769.86     15.31 o 
   0   3   5       50.36       48.43      5.21 o 
   1   3   5     9186.19     8582.35     94.13 o 
   2   3   5       47.72       56.19      6.11 o 
   3   3   5     6187.87     6324.73     75.71 o 
   4   3   5       52.77       59.02      5.72 o 
   5   3   5     5230.86     5210.48     61.65 o 
   6   3   5      108.93      127.82      7.80 o 
   7   3   5      297.79      271.84     12.60 o 
   8   3   5        6.38       -8.91      8.91 o 
   9   3   5     4803.34     4765.36     94.54 o 
  10   3   5       26.49        5.55     15.75 o 
  11   3   5      391.78      352.03     26.88 o 
  12   3   5       52.56       37.57     26.52 o 
 -13   4   5      265.51      214.24     56.91 o 
 -12   4   5       63.92       41.06     34.91 o 
 -11   4   5       39.14       27.65     20.94 o 
 -10   4   5     4478.42     4568.02    144.80 o 
  -9   4   5     1250.96     1219.05     33.17 o 
  -8   4   5     1476.51     1524.49     31.65 o 
  -7   4   5      641.61      589.19     16.74 o 
  -6   4   5     5485.17     5497.97     71.91 o 
  -5   4   5     1979.60     1945.52     32.59 o 
  -4   4   5     7042.75     6933.61    108.02 o 
  -3   4   5      126.75      128.41      7.41 o 
  -2   4   5     9039.99     9636.52    107.61 o 
  -1   4   5     2506.56     2495.74     36.32 o 
   0   4   5      632.58      614.37     14.37 o 
   1   4   5      665.76      806.52     25.22 o 
   2   4   5     5996.30     5634.61     64.27 o 
   3   4   5     2169.82     2087.42     28.78 o 
   4   4   5     6387.61     6265.56     71.98 o 
   5   4   5       51.31       31.90      6.24 o 
   6   4   5     1174.57     1184.50     27.12 o 
   7   4   5      447.62      467.15     16.96 o 
   8   4   5     8746.84     8688.89    126.93 o 
   9   4   5       11.52       12.87     13.52 o 
  10   4   5       72.42       53.48     23.35 o 
  11   4   5      476.52      460.11     43.66 o 
 -12   5   5     1265.10     1372.84    104.18 o 
 -11   5   5      665.78      495.10     66.40 o 
 -10   5   5      293.42      234.19     48.57 o 
  -9   5   5      162.27      141.32     16.97 o 
  -8   5   5     2008.79     1951.85     51.62 o 
  -7   5   5      666.32      629.80     24.71 o 
  -6   5   5      643.47      613.06     23.63 o 
  -5   5   5     1973.55     1955.90     43.65 o 
  -4   5   5     4418.84     4471.34     70.62 o 
  -3   5   5     9445.01     9389.09    148.67 o 
  -2   5   5     3578.19     3662.60     52.02 o 
  -1   5   5      277.38      283.48     11.43 o 
   0   5   5     5763.30     5893.73     71.95 o 
   1   5   5     9462.65     9371.82    107.74 o 
   2   5   5     7160.46     6995.23     83.68 o 
   3   5   5     1135.29     1050.45     30.51 o 
   4   5   5      346.70      381.41     14.05 o 
   5   5   5      840.56      818.79     19.99 o 
   6   5   5     2963.20     2902.88     67.80 o 
   7   5   5      813.56      787.05     25.94 o 
   8   5   5      162.70      134.85     17.74 o 
   9   5   5     1657.55     1678.13     91.96 o 
  10   5   5     1596.48     1538.85     71.02 o 
  11   5   5       85.28      106.10     30.23 o 
 -12   6   5       14.05      -32.11     32.11 o 
 -11   6   5      538.56      490.86     67.43 o 
 -10   6   5      341.18      315.90     53.77 o 
  -9   6   5     4967.99     4872.05    202.49 o 
  -8   6   5      109.32      111.76     45.98 o 
  -7   6   5      262.79      225.05     16.37 o 
  -6   6   5       16.76       19.46      9.29 o 
  -5   6   5     5220.86     5224.29     92.79 o 
  -4   6   5       17.93       14.17      9.02 o 
  -3   6   5        0.33        0.05      8.92 o 
  -2   6   5       16.78       26.48      7.21 o 
  -1   6   5    13144.99    13338.37    147.34 o 
   0   6   5        0.11        6.80      6.26 o 
   1   6   5       35.71       31.48      6.66 o 
   2   6   5      256.35      262.69     12.50 o 
   3   6   5    15578.47    15363.16    161.35 o 
   4   6   5      680.84      643.55     17.05 o 
   5   6   5      457.62      430.63     14.63 o 
   6   6   5        1.44       -6.74      7.54 o 
   7   6   5     3539.69     3515.01     73.51 o 
   8   6   5      186.96      194.65     19.79 o 
   9   6   5     2024.37     1966.54     72.90 o 
  10   6   5      108.58      146.34     47.28 o 
 -11   7   5      423.54      331.54     63.47 o 
 -10   7   5      357.43      319.18     58.14 o 
  -9   7   5       60.71      127.41     42.29 o 
  -8   7   5     4353.65     4415.53    122.22 o 
  -7   7   5      679.19      586.49     58.98 o 
  -6   7   5      181.62      181.15     21.34 o 
  -5   7   5      120.43      128.58     13.86 o 
  -4   7   5     5708.47     5724.37    112.54 o 
  -3   7   5      552.89      625.07     56.27 o 
  -2   7   5     7904.73     7881.36     92.46 o 
  -1   7   5      337.30      324.58     12.64 o 
   0   7   5     2523.68     2495.78     35.96 o 
   1   7   5      189.43      209.11     10.78 o 
   2   7   5     8866.13     8772.01     93.19 o 
   3   7   5      144.99      168.88      9.47 o 
   4   7   5     1408.55     1413.76     32.33 o 
   5   7   5     1643.61     1682.37     33.80 o 
   6   7   5      776.84      792.02     30.64 o 
   7   7   5      705.41      650.75     40.61 o 
   8   7   5      452.14      445.70     85.50 o 
   9   7   5      785.72      894.10     51.88 o 
  10   7   5     1937.29     1874.15     86.19 o 
 -10   8   5     1559.26     1433.91    107.60 o 
  -9   8   5     2158.97     1966.04    120.58 o 
  -8   8   5      377.65      391.68     36.67 o 
  -7   8   5       65.33       41.65     21.50 o 
  -6   8   5     1768.45     1790.48     58.80 o 
  -5   8   5     1989.63     2009.15     61.72 o 
  -4   8   5      904.03      971.46     41.37 o 
  -3   8   5       77.68       81.68     12.80 o 
  -2   8   5     1171.99     1148.75     25.96 o 
  -1   8   5      574.01      593.13     16.95 o 
   0   8   5     1704.07     1631.86     29.78 o 
   1   8   5        2.11       -5.94      5.94 o 
   2   8   5      850.74      837.72     21.87 o 
   3   8   5     2759.28     2626.69     44.88 o 
   4   8   5     1686.70     1687.43     34.71 o 
   5   8   5       21.32       39.73     11.15 o 
   6   8   5      229.44      235.80     19.89 o 
   7   8   5     2197.52     2158.35     81.82 o 
   8   8   5     1693.64     1755.81    107.46 o 
   9   8   5      763.38      658.91     92.33 o 
  -9   9   5      270.99      233.37     53.83 o 
  -8   9   5       37.26       35.74     22.89 o 
  -7   9   5     3364.19     3235.32    124.27 o 
  -6   9   5        8.18      -16.22     16.22 o 
  -5   9   5        1.21      -15.93     15.93 o 
  -4   9   5      891.62      963.62     43.72 o 
  -3   9   5     4174.40     4356.69    100.15 o 
  -2   9   5      227.89      186.64     21.35 o 
  -1   9   5        6.41       -8.61      8.61 o 
   0   9   5       66.97       78.96     10.39 o 
   1   9   5     3728.41     3767.40     63.03 o 
   2   9   5      354.19      346.07     18.71 o 
   3   9   5       59.96       59.15     12.25 o 
   4   9   5      172.34      151.46     15.19 o 
   5   9   5     3077.30     3155.27     65.98 o 
   6   9   5       11.01       10.33     14.58 o 
   7   9   5      224.44      205.85     32.06 o 
   8   9   5       30.08       38.08     20.00 o 
  -8  10   5      688.96      789.34     80.68 o 
  -7  10   5      382.85      353.69     38.81 o 
  -6  10   5     1245.38     1268.55     63.64 o 
  -5  10   5      333.56      315.94     30.12 o 
  -4  10   5     2183.43     2252.87     69.71 o 
  -3  10   5       11.84       40.11     17.87 o 
  -2  10   5     2465.34     2513.75     73.20 o 
  -1  10   5      757.08      788.05     52.59 o 
   0  10   5      768.56      718.82     30.00 o 
   1  10   5      673.98      685.44     33.42 o 
   2  10   5     1331.89     1362.29     40.67 o 
   3  10   5       22.95        7.51     12.89 o 
   4  10   5     2935.41     2956.26     79.64 o 
   5  10   5        4.79        3.86     13.36 o 
   6  10   5      514.10      457.56     36.85 o 
   7  10   5        0.53       -8.28     17.15 o 
  -7  11   5      500.80      494.41     61.96 o 
  -6  11   5      277.57      311.40     38.69 o 
  -5  11   5       58.17       57.29     25.58 o 
  -4  11   5      622.82      629.63     42.48 o 
  -3  11   5     1784.24     1872.39     80.95 o 
  -2  11   5      467.47      454.92     62.17 o 
  -1  11   5        1.95        0.73     16.47 o 
   0  11   5      724.01      803.51     47.05 o 
   1  11   5     1257.57     1222.95     56.06 o 
   2  11   5      634.50      629.28     35.78 o 
   3  11   5      148.61      138.52     19.25 o 
   4  11   5      452.86      499.91     29.51 o 
   5  11   5      811.81      764.01     47.27 o 
  -4  12   5      201.76      216.16     52.67 o 
  -3  12   5      184.42      174.76     47.48 o 
  -2  12   5        2.56      -18.72     31.77 o 
  -1  12   5     2332.47     2415.47     83.50 o 
   0  12   5        6.59       -8.51     20.84 o 
   1  12   5       73.84       29.72     23.54 o 
   2  12   5       65.70       76.08     26.04 o 
 -12   0   6     3703.49     3953.60    122.81 o 
 -10   0   6     2338.63     2375.70     71.73 o 
  -8   0   6     4362.76     4651.24    136.55 o 
  -6   0   6     4965.60     5624.36    152.52 o 
  -4   0   6    13055.06    12303.25    184.16 o 
  -2   0   6     6201.04     5675.93    136.18 o 
   0   0   6    10533.73    10630.64    154.54 o 
   2   0   6    25077.21    24957.89    346.65 o 
   4   0   6      934.91      934.15     31.91 o 
   6   0   6     8895.15     9048.59    159.93 o 
   8   0   6       46.51       -1.01     17.32 o 
  10   0   6     3033.07     3052.79    201.91 o 
  12   0   6        0.80      -17.02     17.02 o 
 -13   1   6      857.72     1006.73     61.15 o 
 -12   1   6       90.56       74.44     19.48 o 
 -11   1   6     1272.75     1282.77     43.26 o 
 -10   1   6      658.49      664.83     27.24 o 
  -9   1   6     9943.80     9952.88    137.02 o 
  -8   1   6      200.51      193.09     12.58 o 
  -7   1   6       13.86        6.52      5.73 o 
  -6   1   6      705.62      670.70     16.43 o 
  -5   1   6    23416.65    22731.55    225.49 o 
  -4   1   6     7042.72     6996.04     79.92 o 
  -3   1   6     3556.07     3652.96     43.89 o 
  -2   1   6    10781.85    11294.66    115.65 o 
  -1   1   6      422.71      382.09     10.66 o 
   0   1   6     1969.11     1906.46     26.55 o 
   1   1   6      441.34      508.66     12.47 o 
   2   1   6      360.33      350.87     11.16 o 
   3   1   6     9471.03     9731.38    102.65 o 
   4   1   6     7754.58     7615.58     83.75 o 
   5   1   6        5.29        5.55      5.41 o 
   6   1   6     1343.05     1350.47     27.12 o 
   7   1   6     9482.36     9126.68    114.95 o 
   8   1   6     2209.09     2190.23     54.87 o 
   9   1   6     3259.69     3254.62     80.57 o 
  10   1   6       18.14        3.43     15.22 o 
  11   1   6      885.82      907.19     54.38 o 
 -13   2   6      279.74      225.02     35.93 o 
 -12   2   6      473.16      451.07     34.27 o 
 -11   2   6     2633.61     2723.43     74.23 o 
 -10   2   6      955.87     1034.11     30.68 o 
  -9   2   6       42.55       39.92      9.53 o 
  -8   2   6     2580.38     2511.36     47.59 o 
  -7   2   6     1423.85     1382.73     29.15 o 
  -6   2   6      699.70      714.23     17.98 o 
  -5   2   6       45.22       33.00      7.92 o 
  -4   2   6     1642.23     1636.36     26.58 o 
  -3   2   6    18945.83    19102.46    203.90 o 
  -2   2   6     7419.05     7767.39     88.59 o 
  -1   2   6     1222.38     1250.39     21.31 o 
   0   2   6      658.72      533.32     13.38 o 
   1   2   6    12753.16    12504.60    132.66 o 
   2   2   6     7003.15     6779.67     74.58 o 
   3   2   6     8022.61     7952.09     81.58 o 
   4   2   6      483.31      515.27     13.25 o 
   5   2   6     5989.40     5910.35     73.12 o 
   6   2   6     1215.01     1237.02     26.12 o 
   7   2   6     1728.87     1722.11     32.38 o 
   8   2   6      140.93      124.69     13.16 o 
   9   2   6     1340.40     1320.77     43.83 o 
  10   2   6      827.70      809.78     40.92 o 
  11   2   6      248.27      246.32     34.27 o 
 -13   3   6        2.18      -20.39     20.39 o 
 -12   3   6      119.23       92.57     26.28 o 
 -11   3   6      102.96      109.30     26.81 o 
 -10   3   6     5004.00     5102.33    109.34 o 
  -9   3   6      285.67      249.44     14.95 o 
  -8   3   6     2502.31     2614.97     43.73 o 
  -7   3   6      317.36      307.95     15.26 o 
  -6   3   6     7033.04     7178.38     93.92 o 
  -5   3   6        2.79       -3.61      4.75 o 
  -4   3   6    13097.26    13167.82    144.93 o 
  -3   3   6     3384.14     3439.88     44.95 o 
  -2   3   6     5447.78     5618.54     67.21 o 
  -1   3   6        3.93       -4.26      4.26 o 
   0   3   6     7507.94     7292.26     84.58 o 
   1   3   6       89.90       99.07      6.71 o 
   2   3   6      416.97      303.02     11.66 o 
   3   3   6      114.44      111.00      7.80 o 
   4   3   6     7552.59     7479.66     78.92 o 
   5   3   6      382.99      384.12     14.06 o 
   6   3   6     1033.74     1010.33     23.93 o 
   7   3   6      338.81      353.37     18.25 o 
   8   3   6     7173.93     7310.13    110.61 o 
   9   3   6      546.88      506.40     36.28 o 
  10   3   6      118.35       54.37     18.43 o 
  11   3   6       33.47       44.15     22.54 o 
 -13   4   6      193.27      212.13     56.84 o 
 -12   4   6      356.25      276.96     55.20 o 
 -11   4   6     4310.35     4567.07    211.24 o 
 -10   4   6      332.29      357.77     33.10 o 
  -9   4   6       42.85       24.25     10.50 o 
  -8   4   6     1743.43     1719.15     47.57 o 
  -7   4   6     3539.63     3517.26     51.86 o 
  -6   4   6     1435.35     1389.76     32.43 o 
  -5   4   6      309.88      286.55     12.19 o 
  -4   4   6     1417.51     1403.60     23.14 o 
  -3   4   6    15329.65    14992.48    163.16 o 
  -2   4   6     3243.72     3695.23    190.21 o 
  -1   4   6       85.81      115.97      7.35 o 
   0   4   6       73.36       73.11      6.85 o 
   1   4   6    33537.72    32963.62    345.40 o 
   2   4   6     1376.74     1370.03     25.34 o 
   3   4   6     3613.18     3550.90     46.31 o 
   4   4   6      112.42      108.45      7.69 o 
   5   4   6     1864.64     1802.60     31.80 o 
   6   4   6      779.08      763.61     21.67 o 
   7   4   6     4424.65     4275.34     79.44 o 
   8   4   6      166.65      160.00     15.58 o 
   9   4   6     1251.45     1318.10     48.83 o 
  10   4   6      565.35      458.69     41.57 o 
  11   4   6      126.77      108.21     42.43 o 
 -12   5   6       38.94       15.37     36.69 o 
 -11   5   6      177.61      244.10     53.01 o 
 -10   5   6     1330.22     1492.12    100.36 o 
  -9   5   6     2904.18     2962.45     81.03 o 
  -8   5   6      534.27      497.63     24.35 o 
  -7   5   6      605.20      595.14     25.10 o 
  -6   5   6     2432.45     2533.53     54.24 o 
  -5   5   6     5367.21     5327.02    119.45 o 
  -4   5   6     2857.45     2955.60     53.10 o 
  -3   5   6      417.77      459.88     18.42 o 
  -2   5   6     1367.99     1414.71     27.30 o 
  -1   5   6     7499.81     7616.88     89.29 o 
   0   5   6     3754.30     3911.96     51.68 o 
   1   5   6     1031.87     1038.00     21.67 o 
   2   5   6     2190.87     2286.82     33.67 o 
   3   5   6     6453.77     6444.81     75.24 o 
   4   5   6      811.80      809.80     18.92 o 
   5   5   6      364.67      342.17     13.31 o 
   6   5   6       59.00       59.99     11.03 o 
   7   5   6     2359.55     2313.25     67.68 o 
   8   5   6     3580.88     3488.57     85.90 o 
  10   5   6        5.66       -0.15     14.43 o 
 -12   6   6     1197.47     1076.48     97.90 o 
 -11   6   6       28.61       -6.22     32.93 o 
 -10   6   6     1281.29     1205.94     92.09 o 
  -9   6   6      101.76      143.36     24.99 o 
  -8   6   6     2703.62     2769.18     81.06 o 
  -7   6   6       23.85        7.83     10.25 o 
  -6   6   6      527.87      541.33     23.65 o 
  -5   6   6      661.88      684.37     25.89 o 
  -4   6   6     2811.53     2782.43     57.35 o 
  -3   6   6      343.95      308.95     17.93 o 
  -2   6   6     6209.56     6114.20     74.33 o 
  -1   6   6       98.95      104.10      9.19 o 
   0   6   6     3997.61     3776.26     55.73 o 
   1   6   6      378.60      346.09     13.58 o 
   2   6   6    12035.88    12041.34    137.79 o 
   3   6   6     1592.77     1647.13     28.68 o 
   4   6   6     1707.18     1735.19     31.87 o 
   5   6   6        4.46       -6.10      6.10 o 
   6   6   6     3488.40     3459.71     65.04 o 
   7   6   6       14.41       18.04     15.24 o 
   8   6   6        2.61       -6.21     13.56 o 
   9   6   6       52.28      -15.92     27.74 o 
  10   6   6     2247.05     2213.00    134.86 o 
 -11   7   6      170.89      183.43     53.29 o 
 -10   7   6      128.10       77.54     40.10 o 
  -9   7   6     5109.04     4620.98    199.69 o 
  -8   7   6      317.72      335.90     28.92 o 
  -7   7   6       89.11       92.03     19.38 o 
  -6   7   6       74.27       81.75     18.19 o 
  -5   7   6     6221.60     6375.33    108.99 o 
  -4   7   6        4.77       22.00     10.41 o 
  -3   7   6      578.54      573.34     30.90 o 
  -2   7   6      593.21      595.44     19.85 o 
  -1   7   6     3523.94     3512.55     52.19 o 
   0   7   6      487.04      488.22     15.70 o 
   1   7   6      650.91      649.13     17.29 o 
   2   7   6      847.51      809.05     21.46 o 
   3   7   6     7557.12     7645.16     96.10 o 
   4   7   6      704.83      722.52     24.06 o 
   5   7   6      155.18      133.65     13.57 o 
   6   7   6      149.26      137.66     16.15 o 
   7   7   6     4072.35     4167.32     86.16 o 
   8   7   6      380.79      405.91     37.45 o 
   9   7   6     1483.06     1432.61    106.30 o 
 -10   8   6      543.04      547.36     71.73 o 
  -9   8   6      109.26      140.67     45.84 o 
  -8   8   6      898.68      861.80     51.15 o 
  -7   8   6     3740.10     3692.94     93.84 o 
  -6   8   6      802.76      821.34     40.83 o 
  -5   8   6        2.78        0.14     15.25 o 
  -4   8   6     1948.12     1937.47     50.05 o 
  -3   8   6     2657.79     2691.48     58.05 o 
  -2   8   6      842.64      831.10     22.86 o 
  -1   8   6      309.59      314.82     13.93 o 
   0   8   6      480.60      490.15     16.59 o 
   1   8   6     1543.84     1523.28     31.83 o 
   2   8   6     4244.62     4203.95     62.22 o 
   3   8   6       39.48       24.19     10.71 o 
   4   8   6        0.69       -8.83      8.83 o 
   5   8   6     1365.19     1369.85     35.07 o 
   6   8   6     1133.74     1250.99     43.85 o 
   7   8   6      590.93      619.59     46.13 o 
   8   8   6        0.03        2.98     19.82 o 
  -9   9   6      203.53      179.26     50.42 o 
  -8   9   6      837.02      892.43     53.76 o 
  -7   9   6        2.67       11.50     21.73 o 
  -6   9   6     2304.89     2223.62     69.87 o 
  -5   9   6      426.29      398.97     31.72 o 
  -4   9   6     4231.72     4154.79     99.70 o 
  -3   9   6      249.52      286.92     26.07 o 
  -2   9   6     1666.63     1739.61     78.02 o 
  -1   9   6        0.33       -9.78      9.78 o 
   0   9   6     2758.40     2734.49     60.57 o 
   1   9   6      181.02      163.03     15.06 o 
   2   9   6      388.25      375.36     20.86 o 
   3   9   6       13.75       -9.40      9.62 o 
   4   9   6     2324.02     2324.82     48.71 o 
   5   9   6       12.56       15.64     14.65 o 
   6   9   6      335.83      340.24     32.79 o 
   7   9   6      305.09      300.91     37.05 o 
  -8  10   6      338.32      278.61     37.29 o 
  -7  10   6     1066.44     1045.43     80.41 o 
  -6  10   6      109.54       55.14     24.32 o 
  -5  10   6       36.73       -2.07     20.23 o 
  -4  10   6        2.52        5.49     19.89 o 
  -3  10   6     4161.48     4232.90    101.83 o 
  -2  10   6      133.85      137.76     21.48 o 
  -1  10   6        0.28      -17.25     17.25 o 
   0  10   6        5.91        6.00     18.63 o 
   1  10   6     2933.55     3011.04     64.56 o 
   2  10   6       79.39       81.34     16.18 o 
   3  10   6      760.37      870.09     43.98 o 
   4  10   6       76.83       93.69     17.46 o 
   5  10   6     2055.42     2081.93     60.48 o 
   6  10   6      119.94       96.70     24.37 o 
  -6  11   6      270.49      295.67     39.13 o 
  -5  11   6      583.26      566.27     68.42 o 
  -4  11   6     1014.21      978.03     82.94 o 
  -3  11   6       39.55        6.11     22.70 o 
  -2  11   6      395.73      443.16     43.11 o 
   0  11   6      573.82      556.93     41.83 o 
   1  11   6      104.05      107.29     27.27 o 
   2  11   6      217.30      214.09     25.28 o 
   3  11   6     1171.67     1237.50     48.64 o 
   4  11   6      989.00     1041.22     45.78 o 
  -3  12   6      141.54       74.40     39.83 o 
  -2  12   6      861.00      694.17     77.68 o 
  -1  12   6       24.97       53.25     29.34 o 
   0  12   6      438.98      430.66     49.22 o 
   1  12   6      305.56      329.64     37.98 o 
 -11   0   7      244.90      169.70     40.99 o 
  -9   0   7     4317.68     4306.87    111.03 o 
  -7   0   7       18.50        9.35      9.16 o 
  -5   0   7    22101.87    21677.51    306.47 o 
  -3   0   7      457.66      503.46     18.76 o 
  -1   0   7    14650.45    14178.96    203.67 o 
   1   0   7     2497.95     2370.17     62.80 o 
   3   0   7     6247.93     6448.31    103.28 o 
   5   0   7      583.58      661.26     27.30 o 
   7   0   7     5498.56     5347.57    105.80 o 
   9   0   7     2987.32     2971.48    101.90 o 
  11   0   7     1008.63     1104.96     85.87 o 
 -13   1   7       57.42       72.96     26.83 o 
 -12   1   7     2279.66     2345.47     62.36 o 
 -11   1   7     1799.22     1665.39     56.77 o 
 -10   1   7     2929.74     2925.37     60.42 o 
  -9   1   7        8.40       14.74      9.99 o 
  -8   1   7     2279.30     2228.83     40.42 o 
  -7   1   7      217.47      200.15     10.64 o 
  -6   1   7     7759.66     7704.82     86.17 o 
  -5   1   7     1558.54     1511.55     26.12 o 
  -4   1   7     5278.55     5289.32     61.44 o 
  -3   1   7     2309.47     2271.50     31.61 o 
  -2   1   7     6643.75     6632.32     73.05 o 
  -1   1   7     1094.13     1105.08     19.56 o 
   0   1   7     2866.65     2735.43     35.91 o 
   1   1   7     4576.32     4677.47     55.05 o 
   2   1   7    19583.05    19252.71    193.09 o 
   3   1   7     2345.07     2435.51     31.97 o 
   4   1   7      963.89      974.95     20.24 o 
   5   1   7     4191.03     3994.21     61.66 o 
   6   1   7     8041.59     7951.92    102.62 o 
   7   1   7     1652.67     1681.46     34.58 o 
   8   1   7      240.50      212.23     20.40 o 
   9   1   7      196.30      160.25     19.60 o 
  10   1   7     1810.14     1786.57     79.62 o 
  11   1   7      197.81      183.89     32.35 o 
 -13   2   7      185.79      199.41     34.04 o 
 -12   2   7      444.69      408.29     76.69 o 
 -11   2   7       60.27       63.46     17.95 o 
 -10   2   7     3429.69     3452.30     61.17 o 
  -9   2   7     4478.07     4481.91    130.70 o 
  -8   2   7      992.86     1011.82     25.84 o 
  -7   2   7       35.38       20.98      7.23 o 
  -6   2   7     3107.53     2961.09     43.57 o 
  -5   2   7     7206.91     7012.48     84.45 o 
  -4   2   7    19485.15    19138.02    206.22 o 
  -3   2   7     3254.17     3321.92     44.83 o 
  -2   2   7     4934.36     5064.67     62.45 o 
  -1   2   7     1336.59     1261.12     22.70 o 
   0   2   7     6041.00     5893.24     73.46 o 
   1   2   7     4395.60     4638.06     51.63 o 
   2   2   7      336.83      410.73     17.91 o 
   3   2   7     1255.48     1293.81     21.56 o 
   4   2   7     5981.56     6122.88     67.07 o 
   5   2   7       33.35       28.62      7.62 o 
   6   2   7      187.67      191.27     12.08 o 
   7   2   7     1967.80     1998.97     37.09 o 
   8   2   7     5254.89     5226.65    100.60 o 
   9   2   7      488.03      492.97     32.11 o 
  10   2   7       95.53       65.06     22.20 o 
  11   2   7      986.36      976.69     72.38 o 
 -13   3   7      383.67      306.94     38.27 o 
 -12   3   7       59.68       70.30     24.87 o 
 -11   3   7     5006.54     5261.70    148.52 o 
 -10   3   7      167.75      189.19     28.20 o 
  -9   3   7       38.96       26.85     10.04 o 
  -8   3   7      441.43      402.82     26.67 o 
  -7   3   7     7988.27     7775.72    111.76 o 
  -6   3   7      169.28      152.26      9.53 o 
  -5   3   7      544.15      526.87     15.10 o 
  -4   3   7      873.25      831.09     18.24 o 
  -3   3   7    11925.16    11883.93    132.62 o 
  -2   3   7       39.79       23.47      5.53 o 
  -1   3   7      293.41      247.68     11.42 o 
   0   3   7        7.77        7.95      5.21 o 
   1   3   7    12529.74    12136.03    135.77 o 
   2   3   7      175.23      179.95     10.13 o 
   3   3   7     4524.89     4390.62     54.85 o 
   4   3   7       38.14       37.14      7.27 o 
   5   3   7     5083.73     4979.29     65.18 o 
   6   3   7       56.33       29.82      8.60 o 
   7   3   7     5958.38     5817.97     92.08 o 
   8   3   7       68.61       57.67     12.72 o 
   9   3   7      962.41     1040.16     44.38 o 
  10   3   7        2.50      -14.98     17.55 o 
  11   3   7      687.66      537.11     68.45 o 
 -13   4   7      318.94      344.05     63.54 o 
 -12   4   7      541.14      423.70     62.72 o 
 -11   4   7        0.23       31.84     20.97 o 
 -10   4   7     1273.78     1394.73     67.36 o 
  -9   4   7      688.51      706.77     29.24 o 
  -8   4   7      783.39      787.69     24.63 o 
  -7   4   7       68.64       78.00     11.31 o 
  -6   4   7     6868.50     6762.55    107.53 o 
  -5   4   7     2558.01     2410.43     38.08 o 
  -4   4   7    11793.26    11611.08    130.78 o 
  -3   4   7        1.07        0.85      4.66 o 
  -2   4   7     1393.01     1382.57     24.53 o 
  -1   4   7     3115.66     3117.63     43.48 o 
   0   4   7    19011.70    19149.35    206.86 o 
   1   4   7      541.21      525.54     15.94 o 
   2   4   7      484.75      520.99     16.20 o 
   3   4   7     1333.34     1273.84     24.24 o 
   4   4   7     1804.76     1690.17     31.08 o 
   5   4   7      964.69      920.89     22.38 o 
   6   4   7      182.37      185.68     13.10 o 
   7   4   7      303.48      359.56     22.62 o 
   8   4   7     5060.30     5144.18     91.24 o 
   9   4   7      199.84      181.47     22.83 o 
  10   4   7       20.04       -6.97     28.83 o 
 -11   5   7     2102.72     2202.82    129.32 o 
 -10   5   7     2151.88     2153.02    122.97 o 
  -9   5   7      431.70      411.20     42.50 o 
  -8   5   7     2053.20     2109.20     51.12 o 
  -7   5   7      572.47      576.34     25.86 o 
  -6   5   7     1101.24     1085.56     33.79 o 
  -5   5   7       10.40        4.59      9.16 o 
  -4   5   7      832.62      822.76     20.78 o 
  -3   5   7     1755.21     1740.36     28.34 o 
  -2   5   7     2090.24     2141.90     34.12 o 
  -1   5   7      235.80      201.27     10.12 o 
   0   5   7     1031.29     1019.51     21.89 o 
   1   5   7    13503.82    13376.90    150.01 o 
   2   5   7    10604.89    10814.90    124.85 o 
   3   5   7      790.79      830.44     23.39 o 
   4   5   7      685.78      640.31     26.54 o 
   5   5   7     2156.00     2145.24     44.57 o 
   6   5   7     2927.62     2988.48     47.25 o 
   7   5   7     4174.20     4282.42     74.62 o 
   8   5   7      171.32      174.37     21.16 o 
   9   5   7        3.59      -15.85     17.77 o 
  10   5   7     1127.14     1164.54     94.82 o 
 -12   6   7        7.07      -26.58     34.43 o 
 -11   6   7        3.63      -20.36     32.72 o 
 -10   6   7       19.44       18.51     32.72 o 
  -9   6   7     5229.96     5320.48    140.36 o 
  -8   6   7        3.87       -1.51     10.74 o 
  -7   6   7      127.05      108.42     15.00 o 
  -6   6   7      600.91      577.18     37.43 o 
  -5   6   7     4441.98     4631.74     85.56 o 
  -4   6   7      415.40      366.60     20.50 o 
  -3   6   7      825.38      811.09     24.28 o 
  -2   6   7      158.21      148.13     10.75 o 
  -1   6   7     7524.54     7167.31    102.97 o 
   0   6   7      182.09      162.74     11.30 o 
   1   6   7     2931.40     2997.23     48.44 o 
   2   6   7      375.96      381.28     17.48 o 
   3   6   7     8277.09     8191.05    108.92 o 
   4   6   7        0.18       -6.62      6.62 o 
   5   6   7     1436.94     1402.55     32.28 o 
   6   6   7        7.91       12.02     11.17 o 
   7   6   7     2447.22     2533.38     71.64 o 
   8   6   7       22.17       -3.75     10.51 o 
   9   6   7     1908.53     1730.75    221.11 o 
 -11   7   7       70.52       30.54     38.46 o 
 -10   7   7     1832.76     1642.55    112.04 o 
  -9   7   7       87.47      136.96     27.17 o 
  -8   7   7     1606.25     1675.89     58.55 o 
  -7   7   7     1179.26     1180.26     48.28 o 
  -6   7   7     3104.02     3124.92     66.20 o 
  -5   7   7       12.70       23.04     11.41 o 
  -4   7   7     1372.53     1394.75     39.45 o 
  -3   7   7     1008.74     1030.42     46.92 o 
  -2   7   7     3258.69     3248.48     49.25 o 
  -1   7   7     1088.75     1061.39     27.66 o 
   0   7   7      904.32      919.97     25.91 o 
   1   7   7      462.84      479.53     21.63 o 
   2   7   7     7265.65     7227.88    106.44 o 
   3   7   7       26.62       19.47      8.07 o 
   4   7   7      162.30      149.09     15.69 o 
   5   7   7      118.64       84.38     14.10 o 
   6   7   7     4734.14     4806.40    107.61 o 
   7   7   7       36.71       34.76     16.80 o 
   8   7   7       43.30       25.55     20.79 o 
   9   7   7      506.49      471.32     67.84 o 
 -10   8   7      746.75      839.48     83.89 o 
  -9   8   7      952.91      862.92     82.39 o 
  -8   8   7     1173.86     1123.99     57.99 o 
  -7   8   7       33.18       65.62     23.73 o 
  -6   8   7      796.84      820.05     42.50 o 
  -5   8   7     4736.14     4768.89    110.05 o 
  -4   8   7     2195.97     2207.33     52.95 o 
  -3   8   7      240.44      221.72     18.27 o 
  -2   8   7      886.43      834.05     30.87 o 
  -1   8   7     1030.72     1021.39     33.05 o 
   0   8   7     1862.76     1816.26     35.18 o 
   1   8   7     1462.42     1441.66     31.37 o 
   2   8   7      429.04      407.38     30.86 o 
   3   8   7      371.26      344.53     20.27 o 
   4   8   7     1284.09     1278.52     33.80 o 
   5   8   7       30.33        8.83     11.97 o 
   6   8   7       17.52       -0.54     13.01 o 
   7   8   7      848.37      822.78     51.12 o 
   8   8   7     1560.33     1704.28     74.80 o 
  -9   9   7       19.75      -21.31     32.79 o 
  -8   9   7        0.71      -16.82     19.68 o 
  -7   9   7     2937.92     3061.75    103.26 o 
  -6   9   7      131.43      145.29     29.65 o 
  -5   9   7      592.90      531.10     35.49 o 
  -4   9   7       22.16       34.42     18.97 o 
  -3   9   7     4921.67     4954.33    112.31 o 
  -2   9   7       10.49       -7.72     11.32 o 
  -1   9   7      377.33      376.29     22.51 o 
   0   9   7      426.18      473.32     30.71 o 
   1   9   7     2536.02     2642.60     68.86 o 
   2   9   7      380.04      376.52     28.89 o 
   3   9   7      916.35      890.67     29.68 o 
   4   9   7       18.20        9.43     11.21 o 
   5   9   7     1504.48     1571.36     50.97 o 
   6   9   7      205.90      206.77     27.94 o 
   7   9   7      929.86      949.90     56.98 o 
  -8  10   7      539.93      516.88     46.44 o 
  -7  10   7        0.47      -20.16     21.46 o 
  -6  10   7      789.78      922.52     68.28 o 
  -5  10   7       64.77       25.69     21.53 o 
  -4  10   7     2907.58     2951.14    111.04 o 
  -3  10   7        0.01        6.31     16.74 o 
  -2  10   7      451.51      388.22     39.90 o 
  -1  10   7      150.41      143.31     30.07 o 
   0  10   7     2672.50     2575.47    213.78 o 
   1  10   7       15.21       22.39     15.02 o 
   2  10   7       46.42       25.84     18.50 o 
   3  10   7      177.57      223.26     24.81 o 
   4  10   7     2264.10     2360.18     75.87 o 
   5  10   7      148.36      203.12     28.64 o 
   6  10   7       94.27       95.06     43.31 o 
  -6  11   7      399.72      423.46     76.48 o 
  -5  11   7       71.79       77.17     75.70 o 
  -4  11   7      592.30      592.45     69.82 o 
  -3  11   7      892.82      915.79     82.73 o 
  -2  11   7     1067.99     1153.35     64.85 o 
  -1  11   7        3.25       18.76     22.16 o 
   0  11   7       70.19       68.48     21.91 o 
   1  11   7      873.49      939.77     63.26 o 
   2  11   7     1190.89     1270.06     48.68 o 
   3  11   7      365.99      346.51     30.42 o 
   4  11   7      111.73      140.81     28.21 o 
  -2  12   7        4.36       32.31     39.21 o 
  -1  12   7     1398.83     1587.41     83.20 o 
   0  12   7      143.40      134.58     36.41 o 
 -12   0   8     3100.38     3122.24    151.46 o 
 -10   0   8     3674.91     3690.84    102.85 o 
  -8   0   8     4786.47     4844.15     87.48 o 
  -6   0   8    17008.78    16849.04    304.59 o 
  -4   0   8      175.77      140.47     12.47 o 
  -2   0   8    10542.63    10388.07    155.63 o 
   0   0   8      199.30      195.52     13.34 o 
   2   0   8    10699.43    10919.42    164.35 o 
   4   0   8     1952.63     1895.45     49.50 o 
   6   0   8    11613.33    11708.48    212.23 o 
   8   0   8      454.27      424.94     37.51 o 
  10   0   8     2531.50     2622.36    132.74 o 
 -13   1   8     1567.11     1694.19    118.77 o 
 -12   1   8     1102.12     1038.77     59.39 o 
 -11   1   8       67.60       59.23     34.77 o 
 -10   1   8      385.23      347.99     23.42 o 
  -9   1   8     3342.45     3446.22     56.57 o 
  -8   1   8      139.07      121.11     11.01 o 
  -7   1   8       32.40       33.61      7.64 o 
  -6   1   8      586.31      595.53     17.12 o 
  -5   1   8    11826.78    11521.02    122.45 o 
  -4   1   8     1919.33     1792.72     28.48 o 
  -3   1   8     2513.93     2527.67     35.34 o 
  -2   1   8      439.01      379.13     12.15 o 
  -1   1   8    10997.51    10785.74    113.73 o 
   0   1   8     9175.01     9087.98     98.02 o 
   1   1   8     9982.48    10142.99    108.37 o 
   2   1   8        2.02       -3.41      5.32 o 
   3   1   8     3289.98     3170.81     43.09 o 
   4   1   8     3185.64     3250.98     50.68 o 
   5   1   8     1762.57     1824.77     35.01 o 
   6   1   8      146.88      142.05     11.99 o 
   7   1   8     1118.58     1080.32     26.79 o 
   8   1   8     1924.52     1910.02     53.20 o 
   9   1   8      924.28      911.63     42.84 o 
  10   1   8        5.29      -14.32     17.40 o 
  11   1   8     1015.24      980.49     59.50 o 
 -13   2   8       19.92       -1.78     22.40 o 
 -12   2   8      504.94      530.97     44.02 o 
 -11   2   8     4292.66     4388.10    119.23 o 
 -10   2   8      475.88      464.16     24.19 o 
  -9   2   8       14.87       -8.16      8.42 o 
  -8   2   8     2114.10     2117.09     40.41 o 
  -7   2   8     3000.78     2979.11     45.12 o 
  -6   2   8     6681.08     6619.48     77.06 o 
  -5   2   8     1626.77     1628.76     29.27 o 
  -4   2   8      501.85      489.22     15.29 o 
  -3   2   8     7630.47     7661.63     93.64 o 
  -2   2   8     5177.21     5250.41     65.82 o 
  -1   2   8       13.18       13.03      7.42 o 
   0   2   8     1094.20     1192.89     21.98 o 
   1   2   8     7370.32     7266.71     81.45 o 
   2   2   8     1812.48     1787.54     34.34 o 
   3   2   8     2420.61     2480.21     46.88 o 
   4   2   8      166.71      141.85     13.98 o 
   5   2   8     3466.83     3388.27     63.49 o 
   6   2   8     3128.02     3130.72     51.19 o 
   7   2   8     6767.45     6738.00    104.27 o 
   8   2   8       20.71        5.19     12.70 o 
   9   2   8      812.67      739.20     40.53 o 
  10   2   8     1388.84     1437.40     67.30 o 
 -13   3   8        5.61      -19.76     19.76 o 
 -12   3   8     1360.42     1457.44     69.75 o 
 -11   3   8       78.96      112.02     20.58 o 
 -10   3   8     1537.62     1643.92     44.54 o 
  -9   3   8       18.54       -1.35     10.55 o 
  -8   3   8     2413.43     2467.03     64.30 o 
  -7   3   8      556.15      543.47     18.72 o 
  -6   3   8     2875.22     2854.01     45.96 o 
  -5   3   8      601.97      596.85     17.08 o 
  -4   3   8    13265.75    13240.05    148.13 o 
  -3   3   8      128.08      122.57      8.95 o 
  -2   3   8     4150.29     4116.57     54.53 o 
  -1   3   8        6.86       -2.65      5.31 o 
   0   3   8    18765.35    18758.24    203.83 o 
   1   3   8     1198.64     1239.06     29.68 o 
   2   3   8       53.08       40.71      7.09 o 
   3   3   8      113.34       90.81      8.57 o 
   4   3   8     4554.44     4391.34     59.57 o 
   5   3   8       10.31       14.95      7.16 o 
   6   3   8      550.88      512.11     19.52 o 
   7   3   8       11.05       14.04     10.89 o 
   8   3   8     3247.54     3398.25     76.25 o 
   9   3   8        4.68      -13.80     13.80 o 
  10   3   8       45.92       30.24     21.25 o 
 -12   4   8      256.13      268.76     56.70 o 
 -11   4   8     4894.06     5543.45    311.73 o 
 -10   4   8      293.92      325.03     37.64 o 
  -9   4   8      904.43      851.75     32.64 o 
  -8   4   8       93.55       90.25     15.76 o 
  -7   4   8     4637.76     4645.24     74.39 o 
  -6   4   8     2343.61     2248.42     38.11 o 
  -5   4   8     3554.88     3461.07     51.67 o 
  -4   4   8      435.11      414.40     20.48 o 
  -3   4   8     2831.79     2767.77     40.74 o 
  -2   4   8     2738.00     2813.21     41.68 o 
  -1   4   8      243.68      232.50     14.56 o 
   0   4   8       61.27       50.27      7.51 o 
   1   4   8    12984.19    13226.42    149.13 o 
   2   4   8     1586.69     1646.00     30.63 o 
   3   4   8     2641.31     2537.27     48.21 o 
   4   4   8       65.13       68.33      9.24 o 
   5   4   8     6096.03     6062.58     78.73 o 
   6   4   8      834.65      825.08     24.74 o 
   7   4   8     6936.67     6986.28    108.72 o 
   8   4   8        0.12       -4.55     10.96 o 
   9   4   8      137.85      179.56     26.74 o 
  10   4   8      330.61      323.21     59.44 o 
 -12   5   8      594.35      437.71     67.29 o 
 -11   5   8       99.23      101.79     39.97 o 
 -10   5   8      179.17      194.25     29.55 o 
  -9   5   8     3326.52     3263.89     70.85 o 
  -8   5   8      478.64      581.61     46.70 o 
  -7   5   8       13.88        2.91     11.79 o 
  -6   5   8      749.88      759.90     20.72 o 
  -5   5   8     5705.31     5633.19     84.94 o 
  -4   5   8     2076.48     1989.81     33.83 o 
  -3   5   8      328.98      284.04     12.28 o 
  -2   5   8     1161.49     1101.66     24.16 o 
  -1   5   8     3543.53     3384.80     51.56 o 
   0   5   8     6732.87     6614.43    104.92 o 
   1   5   8     5060.60     4935.10     86.84 o 
   2   5   8        2.72        4.27      7.33 o 
   3   5   8     3350.67     3383.19     54.89 o 
   4   5   8     2167.61     2132.74     41.04 o 
   5   5   8     1444.05     1425.25     33.10 o 
   6   5   8       55.81       63.80     10.79 o 
   7   5   8      885.10      952.08     31.54 o 
   8   5   8      514.51      404.29     28.73 o 
   9   5   8     1226.37     1137.55     91.82 o 
 -11   6   8      269.21      163.62     48.71 o 
 -10   6   8     2495.01     2280.36    130.42 o 
  -9   6   8       46.25       75.51     29.75 o 
  -8   6   8     2155.93     2241.53     55.57 o 
  -7   6   8       32.94        4.74     11.95 o 
  -6   6   8     3362.24     3448.85     79.71 o 
  -5   6   8      129.95      166.87     16.62 o 
  -4   6   8      936.37      857.94     30.94 o 
  -3   6   8       35.13       20.35      7.58 o 
  -2   6   8     3363.91     3328.88     66.95 o 
  -1   6   8      193.01      186.71     11.51 o 
   0   6   8       74.97       68.33      9.21 o 
   1   6   8      493.47      448.62     17.49 o 
   2   6   8     8286.21     8177.74    118.46 o 
   3   6   8       55.48       67.72     10.54 o 
   4   6   8      333.45      309.54     16.55 o 
   5   6   8      313.89      287.82     16.70 o 
   6   6   8     6112.23     6027.19    100.13 o 
   7   6   8      535.71      568.38     73.58 o 
   8   6   8      185.11      152.80     21.80 o 
   9   6   8       34.08       48.71     36.41 o 
 -11   7   8       80.10       30.74     37.23 o 
 -10   7   8      153.70      199.08     50.69 o 
  -9   7   8     1934.70     1878.23     75.31 o 
  -8   7   8      757.25      681.65    106.75 o 
  -7   7   8       55.05       28.63     18.24 o 
  -6   7   8        4.10       10.71     12.11 o 
  -5   7   8     5439.00     5632.38    102.37 o 
  -4   7   8      111.37      115.29     15.73 o 
  -3   7   8      502.45      513.09     25.06 o 
  -2   7   8        0.43       -4.23      7.43 o 
  -1   7   8     5197.14     5223.73     82.03 o 
   0   7   8      201.76      194.49     14.09 o 
   1   7   8     4626.22     4567.29     74.85 o 
   2   7   8      815.58      784.50     26.01 o 
   3   7   8     1933.10     1966.56     39.96 o 
   4   7   8      776.30      861.38     40.80 o 
   5   7   8     2098.51     2061.99     49.50 o 
   6   7   8        6.33       -0.99     10.43 o 
   7   7   8      742.71      766.07     48.71 o 
   8   7   8      448.58      414.21     59.16 o 
 -10   8   8      670.42      598.87     74.40 o 
  -9   8   8        5.55      -29.72     29.72 o 
  -8   8   8      737.02      756.83     49.91 o 
  -7   8   8     1970.63     2083.47     81.41 o 
  -6   8   8     3128.70     3090.40    110.37 o 
  -5   8   8      652.43      676.95     58.21 o 
  -4   8   8       37.62       26.89     13.05 o 
  -3   8   8     3824.01     3863.96     78.02 o 
  -2   8   8     1221.19     1257.38     38.90 o 
  -1   8   8     1091.56     1172.07     31.02 o 
   0   8   8       18.20       28.71     11.88 o 
   1   8   8     1416.92     1442.40     35.76 o 
   2   8   8     1382.60     1411.01     38.76 o 
   3   8   8      380.62      337.79     20.95 o 
   4   8   8      184.09      168.43     19.92 o 
   5   8   8      453.80      408.19     24.21 o 
   6   8   8     1546.88     1602.63     56.42 o 
   7   8   8      535.49      565.78     45.88 o 
  -9   9   8        0.80      -26.99     26.99 o 
  -8   9   8     1100.11     1174.57     61.99 o 
  -7   9   8        8.95       19.38     22.29 o 
  -6   9   8      559.72      512.80     63.26 o 
  -5   9   8      358.88      345.00     30.98 o 
  -4   9   8     4960.51     5120.06    118.33 o 
  -3   9   8        0.47       49.52     18.21 o 
  -2   9   8      291.43      332.12     22.73 o 
  -1   9   8      422.83      415.44     28.67 o 
   0   9   8     3986.42     4140.49     98.02 o 
   1   9   8      324.42      261.45     25.41 o 
   2   9   8        0.93       -9.40      9.40 o 
   3   9   8        2.88      -10.77     10.77 o 
   4   9   8     2029.60     2104.46     52.11 o 
   5   9   8       14.38        9.35     15.41 o 
   6   9   8        9.13      -12.29     18.16 o 
  -7  10   8     1643.50     1722.89     77.58 o 
  -6  10   8       10.12       21.92     21.95 o 
  -5  10   8      315.10      310.57     43.01 o 
  -4  10   8      313.78      328.52     37.68 o 
  -3  10   8     1697.18     1767.01     62.15 o 
  -2  10   8      283.65      305.00     81.78 o 
  -1  10   8      660.21      521.62     44.85 o 
   0  10   8       14.29       12.82     16.44 o 
   1  10   8     1652.32     1762.82     62.92 o 
   2  10   8      427.50      366.12     27.31 o 
   3  10   8      970.42      957.41     48.65 o 
   4  10   8      149.10      149.73     33.15 o 
   5  10   8     1059.15     1172.99     54.79 o 
  -5  11   8      621.49      551.68     46.62 o 
  -4  11   8      801.23      915.86     86.56 o 
  -3  11   8       36.13        4.65     34.71 o 
  -2  11   8      385.67      478.36     67.50 o 
  -1  11   8      393.75      438.40     45.08 o 
   1  11   8      222.56      235.82     53.49 o 
   2  11   8        7.98       17.91     20.32 o 
   3  11   8     1267.47     1360.43     59.99 o 
 -13   0   9     2402.02     2478.14    136.57 o 
 -11   0   9     1450.28     1506.46     97.01 o 
  -9   0   9     2935.61     2963.70     73.35 o 
  -7   0   9      150.79      186.64     19.15 o 
  -5   0   9     6457.97     6653.04    109.75 o 
  -3   0   9      109.69       87.37     11.05 o 
  -1   0   9    16874.81    16797.28    243.08 o 
   1   0   9    13020.76    13561.64    309.21 o 
   3   0   9     5733.49     5817.93    120.49 o 
   5   0   9     8040.17     8143.26    151.45 o 
   7   0   9      522.24      472.65     27.75 o 
   9   0   9      773.15      832.24     72.21 o 
 -13   1   9       79.34      113.04     29.41 o 
 -12   1   9      921.07     1069.41     60.12 o 
 -11   1   9     1351.01     1357.53     50.22 o 
 -10   1   9     1898.64     1946.83     49.62 o 
  -9   1   9      184.81      165.39     12.81 o 
  -8   1   9     3979.92     3845.19     75.90 o 
  -7   1   9     1066.82     1045.53     24.93 o 
  -6   1   9    13147.90    12874.80    148.38 o 
  -5   1   9      391.85      369.37     14.95 o 
  -4   1   9       17.21       11.67      6.01 o 
  -3   1   9       55.28       32.82      6.57 o 
  -2   1   9    15294.74    15275.52    182.25 o 
  -1   1   9      405.35      381.16     13.23 o 
   0   1   9     1435.57     1501.49     26.25 o 
   1   1   9     2334.36     2250.47     34.37 o 
   2   1   9     4264.07     4282.79     54.69 o 
   3   1   9      540.37      559.43     19.03 o 
   4   1   9      172.11      169.47     12.38 o 
   5   1   9      703.24      692.94     22.22 o 
   6   1   9     5965.31     6029.72     91.70 o 
   7   1   9     3072.76     2939.38     57.85 o 
   8   1   9       69.39       66.34     29.44 o 
   9   1   9      340.33      344.19     36.20 o 
  10   1   9     3125.68     3333.40    111.52 o 
 -13   2   9      912.45     1042.46     62.25 o 
 -12   2   9     2620.35     2698.16     98.23 o 
 -11   2   9       89.34       91.91     20.11 o 
 -10   2   9     1301.00     1399.67     48.05 o 
  -9   2   9      684.39      667.59     23.50 o 
  -8   2   9     3565.90     3498.58     56.50 o 
  -7   2   9      593.30      611.71     19.34 o 
  -6   2   9      357.99      406.23     45.30 o 
  -5   2   9     2786.67     2707.28     39.84 o 
  -4   2   9     6513.29     6494.15     75.60 o 
  -3   2   9      266.16      225.74     10.58 o 
  -2   2   9      688.69      615.34     16.34 o 
  -1   2   9     4561.76     4574.17     56.69 o 
   0   2   9    11471.88    11394.42    121.70 o 
   1   2   9     5299.74     5182.36     63.16 o 
   2   2   9        9.43       -4.95      4.95 o 
   3   2   9      610.15      595.44     19.91 o 
   4   2   9     5039.75     5079.82     67.06 o 
   5   2   9     2887.41     2913.67     49.56 o 
   6   2   9     2001.49     1898.75     38.33 o 
   7   2   9       38.47       25.05     11.60 o 
   8   2   9     2630.59     2618.24     74.66 o 
   9   2   9      245.79      278.68     53.05 o 
  10   2   9       92.04       75.42     25.02 o 
 -13   3   9        9.30       -8.73     23.08 o 
 -12   3   9       70.64       80.40     25.73 o 
 -11   3   9     4130.85     4374.89    102.98 o 
 -10   3   9        0.93      -10.30     10.30 o 
  -9   3   9        7.58        1.02     11.45 o 
  -8   3   9      191.98      185.58     15.07 o 
  -7   3   9     6511.90     6469.51     95.93 o 
  -6   3   9     1675.26     1679.13     33.22 o 
  -5   3   9     5260.74     5171.11     72.71 o 
  -4   3   9      145.33      140.73     10.34 o 
  -3   3   9     9971.57     9835.88    114.83 o 
  -2   3   9      626.26      593.31     17.20 o 
  -1   3   9     6889.88     6810.07     88.70 o 
   0   3   9      528.00      511.24     16.63 o 
   1   3   9     5331.29     5433.03     66.12 o 
   2   3   9      185.77      177.35     11.23 o 
   3   3   9     1403.23     1357.80     30.28 o 
   4   3   9      143.94      143.39     11.08 o 
   5   3   9     1639.58     1653.34     32.12 o 
   6   3   9       44.42       22.48     10.18 o 
   7   3   9     5381.33     5449.37     90.85 o 
   8   3   9        3.12      -13.25     13.25 o 
   9   3   9      847.34      841.05     50.81 o 
  10   3   9       92.84       77.15     32.31 o 
 -12   4   9     1620.14     1477.22    107.87 o 
 -11   4   9        9.37       33.27     16.98 o 
 -10   4   9      206.32      204.38     20.25 o 
  -9   4   9      747.48      675.80     30.54 o 
  -8   4   9     1791.68     1816.76     66.01 o 
  -7   4   9      286.42      289.36     20.92 o 
  -6   4   9      298.63      291.99     13.96 o 
  -5   4   9     1036.42     1010.13     23.90 o 
  -4   4   9     6699.96     6628.37     88.33 o 
  -3   4   9     1760.27     1663.62     31.78 o 
  -2   4   9     1372.68     1355.61     28.32 o 
  -1   4   9     1071.73     1055.62     25.03 o 
   0   4   9    13001.79    13004.98    189.89 o 
   1   4   9      831.52      823.08     22.98 o 
   2   4   9      258.02      247.35     13.77 o 
   3   4   9      296.70      294.31     15.52 o 
   4   4   9     7112.66     7092.01    122.88 o 
   5   4   9      616.69      718.49     27.04 o 
   6   4   9      806.09      844.12     26.19 o 
   7   4   9      187.62      197.17     17.53 o 
   8   4   9     1454.78     1500.56     54.64 o 
   9   4   9      367.51      264.80     51.51 o 
 -12   5   9      490.27      524.95     72.07 o 
 -11   5   9      769.05      772.74     80.68 o 
 -10   5   9     2160.34     2149.87    161.13 o 
  -9   5   9      290.80      279.18     22.23 o 
  -8   5   9      458.57      415.57     24.69 o 
  -7   5   9     1571.29     1587.27     61.87 o 
  -6   5   9     4559.38     4546.53     87.23 o 
  -5   5   9      888.94      928.01     21.81 o 
  -4   5   9      520.52      491.45     17.59 o 
  -3   5   9     1439.08     1477.43     29.58 o 
  -2   5   9     2046.38     2078.98     37.38 o 
  -1   5   9      799.35      795.79     21.99 o 
   0   5   9       49.26       19.67      7.64 o 
   1   5   9     1158.07     1165.24     28.90 o 
   2   5   9     4737.02     4684.29     76.55 o 
   3   5   9     1289.51     1249.66     33.21 o 
   4   5   9        3.67       -4.66      8.66 o 
   5   5   9     2677.26     2684.60     45.70 o 
   6   5   9     3365.31     3339.70     53.47 o 
   7   5   9     1605.00     1664.34     46.92 o 
   8   5   9      278.03      239.71     33.84 o 
   9   5   9       87.38       64.22     37.92 o 
 -11   6   9      481.15      509.37     69.96 o 
 -10   6   9       22.39       -5.53     29.65 o 
  -9   6   9     3090.41     3301.34    104.64 o 
  -8   6   9       41.50       46.00     16.70 o 
  -7   6   9     1670.81     1678.52     47.68 o 
  -6   6   9        1.31       17.17     12.36 o 
  -5   6   9     4753.49     4819.41     91.50 o 
  -4   6   9        0.25       -6.48      6.48 o 
  -3   6   9       42.01       65.03      8.14 o 
  -2   6   9      180.57      183.59     14.61 o 
  -1   6   9     2644.85     2715.96     46.06 o 
   0   6   9      850.75      841.85     23.63 o 
   1   6   9     4990.43     4743.59     83.02 o 
   2   6   9       35.37       34.51     10.49 o 
   3   6   9     4282.55     4204.77     66.87 o 
   4   6   9      170.22      136.86     13.75 o 
   5   6   9     4937.24     5062.72     78.53 o 
   6   6   9      282.35      304.62     18.99 o 
   7   6   9      469.29      475.39     58.56 o 
   8   6   9       22.28       12.31     20.49 o 
 -10   7   9     1350.51     1290.51    101.31 o 
  -9   7   9       28.62       30.52     22.48 o 
  -8   7   9      992.25     1119.55     58.61 o 
  -7   7   9      336.82      342.92     33.61 o 
  -6   7   9     6471.23     6644.33    119.02 o 
  -5   7   9       14.55       20.61     13.20 o 
  -4   7   9      121.83      137.02     17.42 o 
  -3   7   9      993.61      949.26     34.20 o 
  -2   7   9     3270.09     3355.05     59.82 o 
  -1   7   9      422.66      455.71     20.61 o 
   0   7   9      603.89      597.26     23.20 o 
   1   7   9      501.90      533.00     28.69 o 
   2   7   9     3203.50     3159.53     59.32 o 
   3   7   9      671.67      665.43     23.54 o 
   4   7   9       46.25       20.24     13.58 o 
   5   7   9       79.16       92.33     15.76 o 
   6   7   9     3306.61     3461.84     78.39 o 
   7   7   9       71.14       57.95     18.55 o 
   8   7   9      214.75      189.46     32.14 o 
  -9   8   9      603.54      625.73     87.72 o 
  -8   8   9      797.19      737.60     50.95 o 
  -7   8   9       43.36       70.73     25.48 o 
  -6   8   9      241.07      213.08     49.94 o 
  -5   8   9     1156.29     1213.82     51.07 o 
  -4   8   9     3385.27     3415.14     74.15 o 
  -3   8   9      349.12      331.39     23.36 o 
  -2   8   9       60.92       63.23     14.93 o 
  -1   8   9     2829.56     2729.24     62.04 o 
   0   8   9     3033.56     3015.65     57.36 o 
   1   8   9     1836.33     1838.78     45.33 o 
   2   8   9        9.82       -5.55     11.64 o 
   3   8   9      446.19      450.46     24.10 o 
   4   8   9     1424.00     1475.74     42.42 o 
   5   8   9     1160.76     1208.90     39.56 o 
   6   8   9        3.13      -11.54     11.54 o 
   7   8   9        1.26       24.12     29.58 o 
  -8   9   9      227.58      238.59     35.63 o 
  -7   9   9     1925.49     1918.46     80.74 o 
  -6   9   9      595.51      616.08     47.30 o 
  -5   9   9     1069.33     1130.36    100.15 o 
  -4   9   9       39.46       33.71     19.87 o 
  -3   9   9     2463.15     2499.04     74.02 o 
  -2   9   9      297.55      282.79     34.17 o 
  -1   9   9     2272.04     2360.45     58.15 o 
   0   9   9       29.16       32.00     17.21 o 
   1   9   9     1421.35     1463.28     53.80 o 
   2   9   9        0.87      -12.50     12.50 o 
   3   9   9     1635.96     1660.41     45.75 o 
   4   9   9       63.38       48.28     36.92 o 
   5   9   9      424.70      403.37     34.70 o 
   6   9   9      372.08      348.08     33.43 o 
  -7  10   9       50.17       40.47     25.73 o 
  -6  10   9      184.98      208.11     34.43 o 
  -5  10   9      454.75      441.14     43.28 o 
  -4  10   9     1986.31     2066.34     83.18 o 
  -3  10   9      171.24      140.12     28.91 o 
  -2  10   9      109.82       83.69     40.10 o 
  -1  10   9       19.53       38.70     22.68 o 
   0  10   9     3003.63     3172.58    136.05 o 
   1  10   9       12.44        4.33     16.09 o 
   2  10   9       20.46       -2.48     13.60 o 
   3  10   9       49.97       21.85     20.34 o 
   4  10   9     1401.75     1442.05     60.18 o 
  -4  11   9      253.89      206.59     51.58 o 
  -3  11   9      799.92      930.82     87.86 o 
  -2  11   9      762.42      952.48     87.72 o 
  -1  11   9      341.79      372.60     62.99 o 
   0  11   9       36.78       35.66     38.12 o 
   1  11   9      268.92      268.83     44.36 o 
 -12   0  10      299.34      322.25     54.24 o 
 -10   0  10     3743.08     3744.45     89.61 o 
  -8   0  10     1521.74     1707.46     52.87 o 
  -6   0  10    13657.48    13475.86    253.52 o 
  -4   0  10        3.94       -1.42      8.27 o 
  -2   0  10    13985.70    14128.94    209.96 o 
   0   0  10     2053.37     2105.79     47.51 o 
   2   0  10     5248.10     5292.42    106.80 o 
   4   0  10      539.94      539.78     28.91 o 
   6   0  10     6173.84     6247.92    125.83 o 
   8   0  10        4.56       32.11     27.67 o 
  10   0  10     2838.40     3050.57    153.30 o 
 -13   1  10     1705.51     1885.77    120.78 o 
 -12   1  10      987.41      997.75     59.36 o 
 -11   1  10      807.17      868.13     41.94 o 
 -10   1  10       59.10       41.88     13.33 o 
  -9   1  10     2259.61     2213.34     44.24 o 
  -8   1  10     1400.10     1279.96     29.26 o 
  -7   1  10     1163.65     1156.25     27.38 o 
  -6   1  10       15.72       31.07      8.36 o 
  -5   1  10     2706.88     2695.15     40.39 o 
  -4   1  10     1911.01     1821.59     32.12 o 
  -3   1  10     1710.67     1744.07     29.95 o 
  -2   1  10      193.27      166.92     10.37 o 
  -1   1  10     7360.70     7146.71     82.59 o 
   0   1  10     1944.02     1921.88     32.00 o 
   1   1  10     7162.03     7259.40     89.94 o 
   2   1  10        3.98       -3.79      7.20 o 
   3   1  10     2436.37     2389.22     43.21 o 
   4   1  10     1633.79     1621.18     34.69 o 
   5   1  10     8998.45     8936.69    117.83 o 
   6   1  10     1441.89     1368.24     32.86 o 
   7   1  10       41.47       34.04     17.94 o 
   8   1  10     1521.38     1581.64     68.60 o 
   9   1  10     1302.31     1243.90     63.66 o 
  10   1  10      297.30      293.10     38.16 o 
 -12   2  10      131.15      212.85     34.58 o 
 -11   2  10     2014.35     2036.74     64.33 o 
 -10   2  10      155.06      156.02     16.81 o 
  -9   2  10      151.28      145.11     14.20 o 
  -8   2  10     1153.75     1124.42     27.35 o 
  -7   2  10     4124.08     4036.57     58.64 o 
  -6   2  10     4718.35     4730.28     64.98 o 
  -5   2  10     1922.70     1893.02     34.18 o 
  -4   2  10      255.67      214.74     12.02 o 
  -3   2  10     6253.23     6243.82     74.32 o 
  -2   2  10     7278.21     7141.51     82.77 o 
  -1   2  10     7613.31     7601.46     87.22 o 
   0   2  10     4195.75     4267.32     59.09 o 
   1   2  10     2312.55     2354.07     39.32 o 
   2   2  10     1031.71     1020.89     22.62 o 
   3   2  10     1918.47     1937.56     38.29 o 
   4   2  10      110.64      100.54     11.84 o 
   5   2  10      156.26      111.58     12.88 o 
   6   2  10      204.74      176.34     14.55 o 
   7   2  10     2763.22     2742.02     57.36 o 
   8   2  10        0.58       -5.80     17.16 o 
   9   2  10      433.37      478.41     42.33 o 
 -12   3  10     3269.27     3578.57    118.60 o 
 -11   3  10       40.14       45.74     18.39 o 
 -10   3  10     1533.12     1603.85     42.46 o 
  -9   3  10       92.94       76.03     14.20 o 
  -8   3  10     6273.97     6235.42     89.59 o 
  -7   3  10       54.67       68.69      9.63 o 
  -6   3  10      184.70      150.71     12.01 o 
  -5   3  10     1226.50     1216.40     28.02 o 
  -4   3  10     6745.80     6721.24     90.96 o 
  -3   3  10      495.27      474.77     23.82 o 
  -2   3  10       28.02       34.46      8.30 o 
  -1   3  10      136.11      133.55     10.78 o 
   0   3  10    11987.97    11992.93    149.70 o 
   1   3  10      743.27      709.43     20.58 o 
   2   3  10      257.85      225.78     14.26 o 
   3   3  10       48.09       36.75      9.70 o 
   4   3  10     7543.59     7670.94     96.28 o 
   5   3  10       49.13       40.05     10.68 o 
   6   3  10     2455.50     2452.55     46.74 o 
   7   3  10      152.38      156.62     18.30 o 
   8   3  10     2078.59     2220.39     83.79 o 
   9   3  10        3.00       -2.47     27.53 o 
 -12   4  10       87.16      176.10     77.44 o 
 -11   4  10     1699.49     1801.54     63.91 o 
 -10   4  10      688.80      662.78     35.83 o 
  -9   4  10      403.98      382.37     25.07 o 
  -8   4  10      157.17      110.62     16.97 o 
  -7   4  10     2999.27     2938.97     56.12 o 
  -6   4  10      504.32      501.06     18.17 o 
  -5   4  10     3235.23     3222.29     51.73 o 
  -4   4  10       81.94       74.45      9.24 o 
  -3   4  10     3051.28     3088.31     50.11 o 
  -2   4  10     1596.30     1560.46     32.15 o 
  -1   4  10     6266.85     6288.76     86.68 o 
   0   4  10       90.33      116.71     11.96 o 
   1   4  10     1636.62     1681.43     35.04 o 
   2   4  10     2072.52     1946.99     39.20 o 
   3   4  10     4059.18     4086.15     64.48 o 
   4   4  10       76.14       97.28     11.50 o 
   5   4  10      924.32      910.85     25.17 o 
   6   4  10      551.54      505.20     28.85 o 
   7   4  10     2651.64     2704.30     63.52 o 
   8   4  10      160.11      196.12     29.92 o 
   9   4  10      300.55      229.41     50.49 o 
 -11   5  10      306.09      224.42     51.92 o 
 -10   5  10       87.95       61.60     18.02 o 
  -9   5  10     1759.68     1811.85     57.89 o 
  -8   5  10     2917.63     3031.38     69.09 o 
  -7   5  10     1683.45     1633.55     47.24 o 
  -6   5  10      630.73      654.02     30.06 o 
  -5   5  10     4060.68     3951.92     67.68 o 
  -4   5  10      355.34      368.20     15.38 o 
  -3   5  10     1071.39     1047.51     25.46 o 
  -2   5  10       96.61       90.02     10.10 o 
  -1   5  10     1910.91     1989.11     38.11 o 
   0   5  10      872.73      828.77     23.87 o 
   1   5  10     3252.47     3154.55     53.24 o 
   2   5  10      176.66      143.98     14.19 o 
   3   5  10     1219.44     1200.17     33.79 o 
   4   5  10     5764.30     5814.05     79.40 o 
   5   5  10     2695.46     2758.91     47.80 o 
   6   5  10      787.79      808.65     30.54 o 
   7   5  10      187.07      190.42     24.06 o 
   8   5  10      768.21      592.45     69.14 o 
 -11   6  10       21.81      -20.09     32.52 o 
 -10   6  10     1305.44     1192.82     95.10 o 
  -9   6  10       20.21       11.44     27.33 o 
  -8   6  10       85.91       47.93     17.93 o 
  -7   6  10      135.89      179.40     19.91 o 
  -6   6  10     7674.32     7723.49    134.33 o 
  -5   6  10       64.39       91.34     15.97 o 
  -4   6  10     1305.63     1337.54     41.28 o 
  -3   6  10      352.82      318.51     17.74 o 
  -2   6  10     4129.64     4113.44     62.96 o 
  -1   6  10      358.01      370.28     16.97 o 
   0   6  10      858.39      810.27     24.18 o 
   1   6  10        0.42        0.99      9.14 o 
   2   6  10     4459.89     4280.59     74.24 o 
   3   6  10        0.15       -9.33      9.33 o 
   4   6  10      283.42      248.95     17.10 o 
   5   6  10        8.13       32.14     11.29 o 
   6   6  10     2808.23     2768.60     80.00 o 
   7   6  10        4.86       -2.27     17.85 o 
   8   6  10      281.60      210.55     52.19 o 
 -10   7  10        1.95       14.28     34.91 o 
  -9   7  10     1445.16     1479.19     69.55 o 
  -8   7  10      103.64       84.07     25.99 o 
  -7   7  10     1557.75     1567.71     69.79 o 
  -6   7  10       62.97       59.21     16.01 o 
  -5   7  10     2425.49     2476.40     61.10 o 
  -4   7  10      904.87      870.41     34.81 o 
  -3   7  10      633.57      612.96     28.84 o 
  -2   7  10        4.72      -10.72     10.72 o 
  -1   7  10     1626.34     1606.80     38.79 o 
   0   7  10      510.91      455.13     22.97 o 
   1   7  10     4085.33     4136.80     72.65 o 
   2   7  10       89.35      130.91     14.96 o 
   3   7  10     1393.64     1422.99     35.66 o 
   4   7  10      241.43      223.59     19.94 o 
   5   7  10     3992.89     4133.49     79.41 o 
   6   7  10       10.04       -0.48     14.89 o 
   7   7  10       17.58       15.80     29.75 o 
  -9   8  10      192.49      178.67     33.07 o 
  -8   8  10      603.60      719.40     51.66 o 
  -7   8  10     1037.28     1051.15     75.90 o 
  -6   8  10     2106.17     2129.52     83.98 o 
  -5   8  10      989.67     1005.98     42.92 o 
  -4   8  10        3.31      -12.30     12.30 o 
  -3   8  10     1098.29     1088.01     39.46 o 
  -2   8  10     3648.82     3760.94     79.47 o 
  -1   8  10     1594.90     1623.15     47.00 o 
   0   8  10      456.19      432.35     40.07 o 
   1   8  10      778.66      768.13     28.74 o 
   2   8  10      534.85      483.41     27.25 o 
   3   8  10     1473.06     1544.87     43.69 o 
   4   8  10      138.13      114.36     17.43 o 
   5   8  10      504.63      543.63     32.41 o 
   6   8  10      606.85      626.94     40.84 o 
  -8   9  10     1208.10     1233.75     96.22 o 
  -7   9  10       24.61        2.11     23.31 o 
  -6   9  10      125.81      111.50     30.40 o 
  -5   9  10       10.26       36.82     23.13 o 
  -4   9  10     3199.71     3209.75    107.01 o 
  -3   9  10        6.14        7.46     20.29 o 
  -2   9  10       82.86       58.55     15.94 o 
  -1   9  10      333.56      329.03     23.84 o 
   0   9  10     3827.24     3962.41     99.17 o 
   1   9  10       68.83       50.96     18.46 o 
   2   9  10      305.30      270.59     25.62 o 
   3   9  10      162.16      149.54     21.78 o 
   4   9  10     1418.47     1533.25     62.03 o 
   5   9  10      533.30      429.69     36.47 o 
  -6  10  10      147.39      111.98     31.29 o 
  -5  10  10      775.17      722.82     87.28 o 
  -4  10  10       57.24       61.04     26.42 o 
  -3  10  10     1547.72     1622.25     72.26 o 
  -2  10  10       13.95        2.32     30.95 o 
  -1  10  10     1490.16     1540.08    105.55 o 
   0  10  10       87.70      150.84     29.12 o 
   1  10  10      633.05      658.03     49.98 o 
   2  10  10      596.58      574.55     40.90 o 
   3  10  10      786.19      771.33     47.00 o 
  -2  11  10       30.58       -3.76     35.32 o 
  -1  11  10      279.68      218.14     52.88 o 
 -11   0  11      688.33      545.83     42.06 o 
  -9   0  11     2689.13     2685.50     80.16 o 
  -7   0  11     2887.24     3087.09     91.87 o 
  -5   0  11     4271.07     4204.54     79.99 o 
  -3   0  11     5935.68     5988.88    106.10 o 
  -1   0  11     3289.54     3145.81     64.19 o 
   1   0  11     5179.79     4940.18    103.31 o 
   3   0  11     1819.18     1663.53     50.88 o 
   5   0  11     8521.40     8483.72    162.27 o 
   7   0  11      317.89      253.59     44.88 o 
   9   0  11     3731.22     3796.87    173.32 o 
 -12   1  11       36.40       33.61     24.75 o 
 -11   1  11      440.24      412.11     32.83 o 
 -10   1  11     2011.01     2091.90     44.82 o 
  -9   1  11      316.88      336.21     19.10 o 
  -8   1  11      127.48      135.08     14.00 o 
  -7   1  11       75.93       68.15     10.71 o 
  -6   1  11     6016.23     5908.01     78.72 o 
  -5   1  11     1146.08     1079.40     25.90 o 
  -4   1  11      118.80      100.35     10.34 o 
  -3   1  11     1397.42     1305.22     28.21 o 
  -2   1  11    11026.33    11114.19    130.06 o 
  -1   1  11      583.17      593.45     19.13 o 
   0   1  11     2707.72     2770.31     44.72 o 
   1   1  11     1165.04     1141.40     28.85 o 
   2   1  11     4987.67     4871.12     72.84 o 
   3   1  11      713.83      739.75     23.83 o 
   4   1  11     3160.54     3100.68     53.90 o 
   5   1  11       29.93       25.43     10.60 o 
   6   1  11     1469.69     1511.13     35.81 o 
   7   1  11     1285.25     1244.77     60.50 o 
   8   1  11      139.27       99.03     25.80 o 
   9   1  11        1.62        0.11     27.50 o 
 -12   2  11     2561.98     2588.25     98.68 o 
 -11   2  11      102.37      113.53     19.44 o 
 -10   2  11      344.89      314.16     21.53 o 
  -9   2  11     1248.55     1196.65     32.37 o 
  -8   2  11     6617.79     6669.42     97.69 o 
  -7   2  11     1082.33     1021.85     26.26 o 
  -6   2  11      648.73      558.24     19.52 o 
  -5   2  11     1782.99     1764.08     33.92 o 
  -4   2  11     4372.29     4443.35     62.37 o 
  -3   2  11     1121.01     1085.53     25.54 o 
  -2   2  11      717.09      694.28     20.89 o 
  -1   2  11       37.48       45.59      8.94 o 
   0   2  11     5659.12     5722.46     75.79 o 
   1   2  11     3214.80     3202.84     53.94 o 
   2   2  11      156.72      160.56     13.45 o 
   3   2  11      540.58      547.06     21.19 o 
   4   2  11     4424.85     4486.79     70.15 o 
   5   2  11     2217.91     2216.08     44.29 o 
   6   2  11     1553.69     1613.71     37.38 o 
   7   2  11        2.29       -5.62     13.40 o 
   8   2  11     1736.72     1829.77     76.31 o 
   9   2  11      611.73      637.86     49.34 o 
 -12   3  11        0.11       10.52     23.10 o 
 -11   3  11     1809.04     2092.01     67.35 o 
 -10   3  11        0.03      -10.57     10.57 o 
  -9   3  11      730.92      737.64     31.17 o 
  -8   3  11       75.54      105.38     13.27 o 
  -7   3  11     3622.56     3570.58     60.35 o 
  -6   3  11      200.72      168.11     12.37 o 
  -5   3  11     2046.22     2071.27     37.32 o 
  -4   3  11      167.01      151.87     11.62 o 
  -3   3  11     5637.78     5606.59     74.37 o 
  -2   3  11       32.05       32.99      8.59 o 
  -1   3  11    14637.68    14590.19    165.72 o 
   0   3  11        2.16       -0.91      7.41 o 
   1   3  11     1371.17     1340.55     31.91 o 
   2   3  11       99.96       91.75     11.90 o 
   3   3  11     7311.96     7392.54    102.41 o 
   4   3  11        7.11        5.61      8.42 o 
   5   3  11        3.25       -8.88      8.88 o 
   6   3  11       45.64       29.44     11.24 o 
   7   3  11     1551.75     1664.54     63.01 o 
   8   3  11        8.10       -3.64     18.89 o 
   9   3  11      100.58       94.84     27.74 o 
 -12   4  11     1830.76     1936.49     83.90 o 
 -11   4  11      116.31       89.10     22.06 o 
 -10   4  11      417.33      389.15     26.00 o 
  -9   4  11     1001.67      963.70     33.92 o 
  -8   4  11     4964.06     4937.09    110.25 o 
  -7   4  11      207.54      206.89     20.68 o 
  -6   4  11      308.89      269.33     17.17 o 
  -5   4  11      536.42      510.97     19.16 o 
  -4   4  11     2947.00     2953.59     49.92 o 
  -3   4  11      822.43      778.60     23.06 o 
  -2   4  11      845.49      849.64     24.36 o 
  -1   4  11        4.96        8.03      8.10 o 
   0   4  11     3181.31     3133.34     49.57 o 
   1   4  11     2058.69     1982.27     40.39 o 
   2   4  11       21.73        2.92      8.97 o 
   3   4  11      137.66      132.81     13.75 o 
   4   4  11     5374.14     5420.58     75.59 o 
   5   4  11      441.02      452.36     21.13 o 
   6   4  11     1328.37     1343.08     43.11 o 
   7   4  11       17.68       29.26     16.65 o 
   8   4  11     2555.26     2636.11    170.49 o 
 -11   5  11      278.52      240.45     36.97 o 
 -10   5  11     1498.08     1467.59     54.42 o 
  -9   5  11      157.24      155.09     22.27 o 
  -8   5  11       12.89        9.01     13.81 o 
  -7   5  11      394.29      421.05     26.96 o 
  -6   5  11     5017.83     5076.37     98.47 o 
  -5   5  11      443.86      485.17     21.47 o 
  -4   5  11       24.99        8.97      8.98 o 
  -3   5  11     2161.19     2151.05     40.74 o 
  -2   5  11     2921.03     2882.82     49.90 o 
  -1   5  11     3501.60     3514.36     58.28 o 
   0   5  11      251.56      273.70     28.52 o 
   1   5  11      306.11      328.25     28.59 o 
   2   5  11     3227.38     3178.98     61.15 o 
   3   5  11     2147.09     2157.95     44.62 o 
   4   5  11      511.56      489.54     23.19 o 
   5   5  11       72.33       76.62     13.16 o 
   6   5  11     1886.70     1926.95     60.19 o 
   7   5  11      701.26      697.28     46.80 o 
   8   5  11      375.70      251.07     53.01 o 
 -10   6  11      139.79       59.03     40.17 o 
  -9   6  11     1439.08     1573.77     80.14 o 
  -8   6  11      738.41      738.92     38.91 o 
  -7   6  11     4662.58     4523.31    112.42 o 
  -6   6  11      526.15      494.14     44.98 o 
  -5   6  11     2128.62     2179.54     56.63 o 
  -4   6  11       40.03       17.52     12.97 o 
  -3   6  11     2143.23     2140.75     46.14 o 
  -2   6  11       38.33       46.26     13.08 o 
  -1   6  11      834.87      819.45     26.88 o 
   0   6  11       78.06       68.47     11.29 o 
   1   6  11     2040.52     2175.20     48.06 o 
   2   6  11      344.91      320.47     19.73 o 
   3   6  11     1290.95     1332.64     34.79 o 
   4   6  11      485.34      494.39     21.19 o 
   5   6  11     4605.95     4777.18     86.58 o 
   6   6  11       57.71       65.85     23.67 o 
   7   6  11      110.31       73.15     24.86 o 
 -10   7  11     1214.38     1388.21    106.44 o 
  -9   7  11      148.87      125.84     29.81 o 
  -8   7  11       22.22       33.76     65.55 o 
  -7   7  11       69.45       71.42     19.38 o 
  -6   7  11     3537.86     3562.77     89.19 o 
  -5   7  11      450.67      424.08     26.97 o 
  -4   7  11       10.76      -12.03     12.03 o 
  -3   7  11      101.31       88.78     17.20 o 
  -2   7  11     4676.41     4860.41     95.30 o 
  -1   7  11      108.15       82.14     13.44 o 
   0   7  11      905.92      814.49     29.00 o 
   1   7  11      182.14      191.39     16.70 o 
   2   7  11     2152.82     2239.55     50.47 o 
   3   7  11      326.20      296.25     22.28 o 
   4   7  11     1147.08     1118.13     37.83 o 
   5   7  11      150.58      172.66     21.75 o 
   6   7  11      965.35      939.43     84.30 o 
  -9   8  11      831.90      788.82    117.13 o 
  -8   8  11      694.39      582.69     48.24 o 
  -7   8  11      626.11      596.67     48.36 o 
  -6   8  11      118.58      171.63     32.82 o 
  -5   8  11      688.91      648.03     48.59 o 
  -4   8  11     2258.56     2294.10     68.16 o 
  -3   8  11     1179.75     1187.89     46.07 o 
  -2   8  11      107.27       92.63     17.33 o 
  -1   8  11      261.31      232.06     21.81 o 
   0   8  11     3181.49     3254.81     73.08 o 
   1   8  11      875.24      808.24     34.04 o 
   2   8  11      694.67      667.82     32.89 o 
   3   8  11      208.49      220.84     23.13 o 
   4   8  11      885.81      887.30     44.00 o 
   5   8  11     1569.31     1734.97     64.26 o 
  -7   9  11      947.35      991.08     61.25 o 
  -6   9  11       53.49       55.21     37.44 o 
  -5   9  11     1016.96      993.14     65.07 o 
  -4   9  11       16.05       17.86     22.15 o 
  -3   9  11      887.35      911.54     42.77 o 
  -2   9  11      511.63      510.65     33.13 o 
  -1   9  11     2536.90     2433.06     88.65 o 
   0   9  11      189.07      172.74     29.68 o 
   1   9  11      561.92      565.59     63.40 o 
   2   9  11      179.21      196.88     29.80 o 
   3   9  11     1971.51     2124.02     72.56 o 
   4   9  11      162.61      211.05     35.82 o 
  -5  10  11      261.48      272.69     38.67 o 
  -4  10  11     1949.94     1988.49     85.41 o 
  -3  10  11      146.33      154.74     51.31 o 
  -2  10  11       40.72       -0.61     33.95 o 
  -1  10  11      112.63      155.90     46.93 o 
   0  10  11     1848.81     2074.51    113.37 o 
   1  10  11      263.13      257.77     37.54 o 
   2  10  11       62.53       48.43     22.79 o 
 -12   0  12        0.07        4.92     33.68 o 
 -10   0  12     4527.82     4608.11    107.01 o 
  -8   0  12     1058.34      980.42     42.10 o 
  -6   0  12     2824.01     2860.57     73.53 o 
  -4   0  12        5.46        2.24     15.41 o 
  -2   0  12     7086.74     7373.68    143.75 o 
   0   0  12      671.74      666.33     39.60 o 
   2   0  12    12241.55    11965.69    262.03 o 
   4   0  12     4691.26     4747.81    105.38 o 
   6   0  12     1383.81     1507.35     60.91 o 
   8   0  12     2312.59     2523.37    133.63 o 
 -12   1  12      574.04      535.54     47.76 o 
 -11   1  12      395.45      367.91     24.72 o 
 -10   1  12       21.90        9.20     11.37 o 
  -9   1  12     1712.10     1696.27     40.09 o 
  -8   1  12     1236.40     1200.20     33.19 o 
  -7   1  12     2854.97     2812.24     52.38 o 
  -6   1  12      171.41      142.72     13.99 o 
  -5   1  12     3692.42     3595.76     55.38 o 
  -4   1  12     1448.72     1397.96     30.62 o 
  -3   1  12     4784.01     4754.65     67.06 o 
  -2   1  12     1305.24     1318.50     32.27 o 
  -1   1  12       59.85       42.96     10.57 o 
   0   1  12     1716.61     1717.09     37.24 o 
   1   1  12     5305.13     5305.04     95.66 o 
   2   1  12        3.77        6.91      9.34 o 
   3   1  12       78.21       73.26     12.16 o 
   4   1  12      463.64      423.22     28.08 o 
   5   1  12     3708.38     3605.89     61.99 o 
   6   1  12      171.26      166.44     17.98 o 
   7   1  12      112.20       66.96     34.30 o 
   8   1  12      382.07      427.40     42.22 o 
 -12   2  12       10.79       12.86     23.11 o 
 -11   2  12      877.71      823.82     59.21 o 
 -10   2  12      697.16      756.08     31.26 o 
  -9   2  12     1411.73     1374.10     36.24 o 
  -8   2  12      165.51      153.01     15.40 o 
  -7   2  12     1555.02     1577.02     34.07 o 
  -6   2  12     1029.67      965.59     25.71 o 
  -5   2  12     2350.06     2279.90     40.92 o 
  -4   2  12      520.42      445.35     19.78 o 
  -3   2  12     1155.51     1080.87     26.78 o 
  -2   2  12     3136.81     3162.29     50.32 o 
  -1   2  12     9474.77     9353.67    123.73 o 
   0   2  12      570.65      595.96     22.46 o 
   1   2  12     1507.89     1578.81     46.75 o 
   2   2  12     2105.58     2095.15     42.76 o 
   3   2  12     4164.63     4112.32     67.05 o 
   4   2  12     3165.50     3075.54     56.54 o 
   5   2  12       50.95       60.35     12.30 o 
   6   2  12      196.35      165.95     18.10 o 
   7   2  12     1322.98     1332.73     66.68 o 
   8   2  12      105.68      115.58     28.60 o 
 -12   3  12     1747.92     1800.69     82.50 o 
 -11   3  12        9.80        3.30     31.66 o 
 -10   3  12      203.74      220.72     22.59 o 
  -9   3  12        0.14        4.99     12.53 o 
  -8   3  12     7792.60     7707.58    121.15 o 
  -7   3  12       19.19       12.89     10.37 o 
  -6   3  12      334.13      318.70     15.83 o 
  -5   3  12      181.01      138.16     12.01 o 
  -4   3  12     7319.46     7285.25     93.47 o 
  -3   3  12     1083.88     1031.93     26.21 o 
  -2   3  12     3552.89     3682.22     55.99 o 
  -1   3  12      170.15      187.12     13.34 o 
   0   3  12     2707.59     2688.89     49.70 o 
   1   3  12        5.40       37.41     17.34 o 
   2   3  12      943.33      939.01     27.97 o 
   3   3  12       98.68      101.71     13.53 o 
   4   3  12     3684.26     3735.29     63.71 o 
   5   3  12        3.69       -9.19      9.19 o 
   6   3  12      897.02      896.83     40.40 o 
   7   3  12       71.33       88.57     25.06 o 
   8   3  12     2335.06     2473.34     94.08 o 
 -11   4  12     1552.07     1624.31     88.34 o 
 -10   4  12      534.26      514.59     41.68 o 
  -9   4  12     1223.08     1263.68     44.12 o 
  -8   4  12       13.38       27.50     13.52 o 
  -7   4  12      837.00      730.80     54.56 o 
  -6   4  12     1664.41     1568.63     36.77 o 
  -5   4  12     2244.54     2212.08     44.43 o 
  -4   4  12        0.95       -5.82      7.89 o 
  -3   4  12     1070.02     1068.78     26.79 o 
  -2   4  12      375.58      334.93     16.14 o 
  -1   4  12     4483.10     4428.59     64.54 o 
   0   4  12      800.47      801.24     26.14 o 
   1   4  12      756.31      752.78     25.54 o 
   2   4  12      516.61      434.25     20.38 o 
   3   4  12     5942.34     5955.63    121.24 o 
   4   4  12      303.30      281.18     18.45 o 
   5   4  12      261.83      224.99     18.93 o 
   6   4  12      382.70      380.14     28.97 o 
   7   4  12     2545.72     2663.80     75.10 o 
 -11   5  12      496.52      470.64     47.75 o 
 -10   5  12      286.14      265.07     24.07 o 
  -9   5  12      526.53      507.38     33.95 o 
  -8   5  12     1890.41     1964.88     63.26 o 
  -7   5  12     2649.26     2578.74     73.38 o 
  -6   5  12      699.48      685.75     33.05 o 
  -5   5  12     1544.32     1579.56     47.89 o 
  -4   5  12     1118.97     1124.03     32.95 o 
  -3   5  12     3060.32     2975.12     75.97 o 
  -2   5  12     1071.32     1069.79     28.91 o 
  -1   5  12      524.26      489.86     22.54 o 
   0   5  12      213.99      198.44     16.45 o 
   1   5  12     2675.98     2818.07     52.86 o 
   2   5  12      132.40      127.71     14.60 o 
   3   5  12       36.20       47.57     12.04 o 
   4   5  12      931.72     1002.61     31.15 o 
   5   5  12     2740.19     2919.84     67.39 o 
   6   5  12      369.60      365.82     30.32 o 
   7   5  12       86.81      117.61     40.75 o 
 -10   6  12     1698.11     1699.23     77.25 o 
  -9   6  12       48.43       71.13     26.18 o 
  -8   6  12      206.13      200.96     24.83 o 
  -7   6  12       10.75       11.82     16.32 o 
  -6   6  12     2856.06     2849.97     78.01 o 
  -5   6  12        3.20      -12.63     12.63 o 
  -4   6  12      207.09      200.94     21.10 o 
  -3   6  12      170.81      172.19     20.16 o 
  -2   6  12     5530.99     5539.31     91.78 o 
  -1   6  12      279.19      277.87     18.76 o 
   0   6  12      334.22      253.95     18.54 o 
   1   6  12       32.53       42.12     21.28 o 
   2   6  12     2917.83     3043.47     61.87 o 
   3   6  12      414.62      365.58     19.16 o 
   4   6  12     2049.67     2113.64     46.42 o 
   5   6  12       60.33       51.53     19.36 o 
   6   6  12     1272.92     1277.28    100.63 o 
  -9   7  12     1108.81     1069.38     63.24 o 
  -8   7  12       16.27       20.64     23.04 o 
  -7   7  12     1717.20     1702.10    144.25 o 
  -6   7  12        3.52        0.23     15.02 o 
  -5   7  12     1133.67     1161.00     53.25 o 
  -4   7  12      268.30      232.42     26.00 o 
  -3   7  12     3781.56     3993.79     85.50 o 
  -2   7  12       25.36        2.46     13.16 o 
  -1   7  12      198.25      166.20     19.97 o 
   0   7  12      802.63      754.09     38.82 o 
   1   7  12     1980.66     2069.38     48.95 o 
   2   7  12      190.82      199.82     24.43 o 
   3   7  12       15.55      -12.63     13.36 o 
   4   7  12      249.01      253.77     24.71 o 
   5   7  12     2227.17     2193.80     87.42 o 
  -8   8  12       57.68       74.47     30.85 o 
  -7   8  12      454.43      396.93     42.62 o 
  -6   8  12     1062.03     1145.97     82.36 o 
  -5   8  12      960.62      878.79     67.52 o 
  -4   8  12       12.38       10.20     16.30 o 
  -3   8  12      228.30      256.23     26.91 o 
  -2   8  12     1323.33     1402.43     52.58 o 
  -1   8  12     1863.71     1911.62     61.79 o 
   0   8  12      396.19      371.44     29.35 o 
   1   8  12      144.06      151.74     29.15 o 
   2   8  12     1573.60     1617.55     73.64 o 
   3   8  12     1269.37     1356.00     56.92 o 
   4   8  12     1362.96     1342.23     56.46 o 
  -6   9  12        0.27      -20.98     20.98 o 
  -5   9  12       86.64       51.21     28.40 o 
  -4   9  12     2366.40     2500.27     96.02 o 
  -3   9  12      193.57      178.69     37.57 o 
  -2   9  12      469.75      399.52     31.29 o 
  -1   9  12       57.81       52.57     23.02 o 
   0   9  12     2287.94     2187.38    117.10 o 
   1   9  12       76.98       34.39     23.36 o 
   2   9  12      765.20      765.88     65.35 o 
   3   9  12       11.79       11.69     51.20 o 
  -3  10  12      475.14      610.42     79.04 o 
  -2  10  12      149.73      194.29     52.06 o 
  -1  10  12     1795.90     1944.93    126.18 o 
 -11   0  13     1034.68     1034.47     59.13 o 
  -9   0  13     1166.52     1225.59     49.98 o 
  -7   0  13     3136.71     3078.85     86.76 o 
  -5   0  13     3693.93     3521.11    107.80 o 
  -3   0  13     8111.73     7952.02    155.67 o 
  -1   0  13       67.04       76.57     16.55 o 
   1   0  13     8738.21     8604.06    166.46 o 
   3   0  13      113.61      116.65     20.35 o 
   5   0  13     2018.33     1934.29     72.40 o 
   7   0  13       11.89      -10.73     27.60 o 
 -11   1  13      299.65      260.31     24.78 o 
 -10   1  13     2728.71     2922.73     63.34 o 
  -9   1  13     1141.99     1114.79     33.35 o 
  -8   1  13     1133.90     1112.41     39.55 o 
  -7   1  13      245.28      239.80     17.37 o 
  -6   1  13     3076.65     3102.47     56.49 o 
  -5   1  13      189.36      164.21     14.86 o 
  -4   1  13       72.99       80.89     12.59 o 
  -3   1  13      240.43      203.99     15.60 o 
  -2   1  13     2273.18     2253.13     45.30 o 
  -1   1  13     1461.23     1419.33     34.78 o 
   0   1  13      945.04      982.39     28.95 o 
   1   1  13      860.65      909.15     28.49 o 
   2   1  13     5227.41     5230.90     80.76 o 
   3   1  13     1458.48     1374.26     35.31 o 
   4   1  13     4097.74     4110.31     69.00 o 
   5   1  13       66.59       47.05     14.53 o 
   6   1  13     1098.70     1113.67     38.39 o 
   7   1  13      481.52      492.28     95.06 o 
 -11   2  13       49.84        6.90     15.69 o 
 -10   2  13      104.23       94.62     18.79 o 
  -9   2  13      291.56      336.49     23.26 o 
  -8   2  13     3605.87     3632.46     64.46 o 
  -7   2  13      993.42      959.20     30.00 o 
  -6   2  13      254.29      212.76     16.32 o 
  -5   2  13     1304.97     1255.96     33.13 o 
  -4   2  13     2963.62     2974.53     54.45 o 
  -3   2  13     4276.08     4156.15     67.80 o 
  -2   2  13     3633.48     3707.21     62.81 o 
  -1   2  13      115.38      115.16     13.51 o 
   0   2  13     3951.82     4012.03     66.25 o 
   1   2  13     1184.47     1162.62     31.88 o 
   2   2  13     1265.05     1327.21     34.65 o 
   3   2  13      762.74      721.31     26.44 o 
   4   2  13     1220.70     1302.69     34.96 o 
   5   2  13      880.48      881.40     34.61 o 
   6   2  13      709.98      755.16     38.93 o 
   7   2  13       25.04       30.24     21.87 o 
 -11   3  13     1185.40     1263.79     55.13 o 
 -10   3  13        9.49      -13.75     13.75 o 
  -9   3  13     3084.93     2997.37     71.94 o 
  -8   3  13      173.71      203.33     22.87 o 
  -7   3  13      731.55      687.57     26.06 o 
  -6   3  13      292.26      243.13     17.31 o 
  -5   3  13     4327.32     4089.97     62.03 o 
  -4   3  13      162.60      202.30     14.25 o 
  -3   3  13      452.02      421.34     18.54 o 
  -2   3  13      267.12      270.35     17.26 o 
  -1   3  13     5872.59     6088.81     90.13 o 
   0   3  13      753.98      767.03     26.36 o 
   1   3  13      353.45      322.71     18.81 o 
   2   3  13      255.26      222.04     16.98 o 
   3   3  13     6718.82     6754.36    103.52 o 
   4   3  13      262.14      202.17     18.25 o 
   5   3  13      240.17      217.32     21.09 o 
   6   3  13      119.77      130.80     21.63 o 
   7   3  13     2952.60     2989.30    197.44 o 
 -11   4  13       96.62       90.03     23.30 o 
 -10   4  13       47.90       37.47     16.99 o 
  -9   4  13      167.25      195.14     23.01 o 
  -8   4  13     2172.90     2245.47     60.23 o 
  -7   4  13      865.62      802.09     32.38 o 
  -6   4  13      225.17      223.28     20.05 o 
  -5   4  13      581.97      626.21     36.92 o 
  -4   4  13     5173.05     5158.25     80.35 o 
  -3   4  13      709.47      613.31     32.52 o 
  -2   4  13     2160.29     2090.83     44.10 o 
  -1   4  13       40.20       13.26     10.50 o 
   0   4  13     2011.69     1969.60     42.81 o 
   1   4  13      547.09      578.89     42.53 o 
   2   4  13     1595.61     1608.89     39.16 o 
   3   4  13       88.61       89.61     14.32 o 
   4   4  13      274.08      265.40     20.42 o 
   5   4  13      690.06      650.07     31.68 o 
   6   4  13      729.69      677.63     38.89 o 
   7   4  13       22.91       36.47     26.03 o 
 -10   5  13     1192.26     1254.76     46.32 o 
  -9   5  13      855.12      938.37     39.83 o 
  -8   5  13      269.33      267.14     24.68 o 
  -7   5  13       73.69       85.52     27.29 o 
  -6   5  13     2634.00     2587.86     65.82 o 
  -5   5  13     1269.73     1321.67     45.14 o 
  -4   5  13     1083.60     1014.76     39.26 o 
  -3   5  13       16.39        2.37     11.01 o 
  -2   5  13     2489.12     2456.54     49.25 o 
  -1   5  13      955.93      999.40     30.14 o 
   0   5  13      500.26      445.61     21.49 o 
   1   5  13      313.39      274.35     18.36 o 
   2   5  13     1362.93     1432.86     37.45 o 
   3   5  13     1757.37     1779.93     46.06 o 
   4   5  13     1448.02     1455.62     46.39 o 
   5   5  13       48.98       53.80     16.03 o 
   6   5  13     1153.17     1208.22     50.56 o 
  -9   6  13      556.88      571.33     49.07 o 
  -8   6  13      324.04      330.73     30.24 o 
  -7   6  13     2038.96     2052.55     66.69 o 
  -6   6  13        0.14       14.75     16.29 o 
  -5   6  13      356.57      332.37     29.41 o 
  -4   6  13      223.20      238.70     26.32 o 
  -3   6  13     5518.67     5765.46    128.51 o 
  -2   6  13      454.57      447.39     27.95 o 
  -1   6  13      162.74      182.48     17.40 o 
   0   6  13        3.04       -9.59      9.59 o 
   1   6  13     2739.27     2858.60     63.04 o 
   2   6  13       88.35       78.23     15.55 o 
   3   6  13       22.93       -7.92     11.24 o 
   4   6  13        0.13       13.85     14.36 o 
   5   6  13     2597.07     2680.09     98.71 o 
  -8   7  13      333.57      285.23     39.32 o 
  -7   7  13       12.20       35.81     18.56 o 
  -6   7  13     1874.17     1872.17     63.59 o 
  -5   7  13      219.63      222.43     26.70 o 
  -4   7  13      350.65      305.79     29.28 o 
  -3   7  13       99.01      124.88     22.35 o 
  -2   7  13     1906.32     1911.03     62.74 o 
  -1   7  13      431.42      460.34     36.77 o 
   0   7  13      452.42      375.78     30.22 o 
   1   7  13        1.89      -11.62     14.10 o 
   2   7  13     1555.05     1620.80     49.19 o 
   3   7  13      261.45      307.01     24.36 o 
   4   7  13     2025.66     2155.92     75.85 o 
  -7   8  13      545.14      537.33     49.42 o 
  -6   8  13      116.76      145.39     33.93 o 
  -5   8  13     1083.86     1150.61     50.42 o 
  -4   8  13     1116.56     1149.54     72.89 o 
  -3   8  13     1767.81     1920.91     64.39 o 
  -2   8  13      267.29      270.13     28.28 o 
  -1   8  13        8.90       20.67     21.78 o 
   0   8  13     1146.40     1076.91     47.07 o 
   1   8  13     1668.63     1640.34     75.98 o 
   2   8  13      707.57      588.69     48.91 o 
   3   8  13      188.25      201.14     31.89 o 
  -5   9  13     1189.35     1208.67     69.81 o 
  -4   9  13        2.52       -2.20     22.69 o 
  -3   9  13      178.80      158.92     25.41 o 
  -2   9  13        4.95      -17.41     18.77 o 
  -1   9  13     1994.04     2094.46     86.66 o 
   0   9  13        0.24       -6.90     22.08 o 
   1   9  13      136.61      171.60     33.83 o 
 -10   0  14     3456.07     3572.50    131.22 o 
  -8   0  14     2634.49     2559.73     74.71 o 
  -6   0  14     3606.83     3544.99     98.19 o 
  -4   0  14     1550.28     1649.26     55.77 o 
  -2   0  14      812.12      775.75     37.82 o 
   0   0  14      703.06      750.30     37.50 o 
   2   0  14     3221.00     3264.63     84.66 o 
   4   0  14     3920.08     4091.24    119.48 o 
   6   0  14     2329.07     2394.86    128.91 o 
 -11   1  14     1300.97     1307.74     47.57 o 
 -10   1  14      206.89      198.40     21.08 o 
  -9   1  14       75.73       77.87     14.77 o 
  -8   1  14     1059.02     1043.33     33.05 o 
  -7   1  14     2432.48     2438.97     58.78 o 
  -6   1  14        2.34       -7.02      9.61 o 
  -5   1  14     1008.82     1010.36     30.84 o 
  -4   1  14      377.21      357.84     21.50 o 
  -3   1  14     3962.58     3812.89     65.48 o 
  -2   1  14     1322.46     1292.75     34.48 o 
  -1   1  14      192.12      188.27     16.02 o 
   0   1  14      740.25      808.76     27.58 o 
   1   1  14     5679.81     5862.96     89.44 o 
   2   1  14     1110.91     1136.04     33.04 o 
   3   1  14      991.10      926.30     30.35 o 
   4   1  14      298.59      307.40     23.84 o 
   5   1  14     1890.63     1859.19     51.95 o 
   6   1  14      113.26      125.65     22.61 o 
   7   1  14      252.36      285.28     50.59 o 
 -11   2  14      491.97      441.13     34.35 o 
 -10   2  14      652.04      607.84     33.59 o 
  -9   2  14     2240.89     2224.14     54.97 o 
  -8   2  14      368.66      378.75     24.69 o 
  -7   2  14      585.42      522.16     29.34 o 
  -6   2  14      606.74      548.80     25.72 o 
  -5   2  14     3816.76     3834.82     66.47 o 
  -4   2  14      656.97      663.91     25.55 o 
  -3   2  14      120.61      121.69     14.57 o 
  -2   2  14     1358.80     1298.31     34.60 o 
  -1   2  14     4021.02     3969.49     72.52 o 
   0   2  14       69.06       69.27     12.80 o 
   1   2  14        7.55        8.66     10.70 o 
   2   2  14      731.30      651.33     25.85 o 
   3   2  14     2871.33     2788.81     55.00 o 
   4   2  14     1156.77     1110.25     39.49 o 
   5   2  14        5.17       -8.32     12.87 o 
   6   2  14      390.02      364.32     30.75 o 
 -10   3  14      145.29       98.91     20.35 o 
  -9   3  14        4.89        4.45     15.28 o 
  -8   3  14     2247.86     2257.06     61.94 o 
  -7   3  14       29.74       -8.67     12.10 o 
  -6   3  14      357.16      358.05     20.77 o 
  -5   3  14       25.88       31.29     11.66 o 
  -4   3  14     4748.85     4653.26     78.05 o 
  -3   3  14      335.07      324.50     19.43 o 
  -2   3  14     4120.47     4179.19     70.28 o 
  -1   3  14       11.14       15.34     10.89 o 
   0   3  14     3830.40     3903.72     67.47 o 
   1   3  14      317.74      306.68     19.34 o 
   2   3  14     4106.29     4169.07     71.33 o 
   3   3  14      148.46      172.65     18.82 o 
   4   3  14      202.53      183.43     20.90 o 
   5   3  14        2.51      -11.53     13.11 o 
   6   3  14     1573.75     1568.20     57.85 o 
 -10   4  14      164.75      173.69     23.12 o 
  -9   4  14     2112.64     2144.98     61.28 o 
  -8   4  14       75.55       96.72     18.94 o 
  -7   4  14      482.04      424.58     28.72 o 
  -6   4  14     1009.66      924.83     35.12 o 
  -5   4  14     4657.72     4564.41     85.13 o 
  -4   4  14      202.52      204.98     18.86 o 
  -3   4  14      150.49      119.72     14.84 o 
  -2   4  14     1123.93     1157.97     33.30 o 
  -1   4  14     2360.52     2411.39     49.77 o 
   0   4  14      288.03      256.85     18.45 o 
   1   4  14       41.44       31.86     12.32 o 
   2   4  14       32.76       25.33     13.30 o 
   3   4  14     2074.59     2137.01     68.24 o 
   4   4  14      524.41      486.59     35.24 o 
   5   4  14        9.94       -8.93     13.39 o 
   6   4  14       32.86       31.15     19.37 o 
  -9   5  14      104.86      106.34     20.36 o 
  -8   5  14      593.61      485.63     31.16 o 
  -7   5  14     1347.90     1380.09     48.16 o 
  -6   5  14       39.93       12.49     15.40 o 
  -5   5  14       80.25      107.52     19.47 o 
  -4   5  14     1362.84     1423.13     43.02 o 
  -3   5  14     3375.98     3404.31     62.41 o 
  -2   5  14      646.97      692.14     26.77 o 
  -1   5  14        9.70      -10.07     10.07 o 
   0   5  14      722.87      740.58     30.34 o 
   1   5  14     3140.31     3207.45     66.16 o 
   2   5  14     1249.09     1230.70     39.04 o 
   3   5  14      212.22      185.59     19.48 o 
   4   5  14       59.40       28.18     15.70 o 
   5   5  14     1557.34     1579.16     58.39 o 
  -9   6  14      142.74      201.08     29.59 o 
  -8   6  14      580.33      535.85     41.91 o 
  -7   6  14       31.01        7.78     17.40 o 
  -6   6  14     1786.85     1744.90     69.13 o 
  -5   6  14      265.28      276.78     28.43 o 
  -4   6  14     1661.11     1608.31     58.73 o 
  -3   6  14      112.36      103.21     22.88 o 
  -2   6  14     1230.46     1358.53    103.32 o 
  -1   6  14       25.18       14.89     15.68 o 
   0   6  14     1027.00      984.16     35.00 o 
   1   6  14        1.62       -5.06     11.69 o 
   2   6  14     1047.50     1025.83     50.64 o 
   3   6  14       12.81        8.09     14.71 o 
   4   6  14     1876.80     1949.81     67.80 o 
  -7   7  14     1521.22     1654.54     62.18 o 
  -6   7  14      206.94      222.62     27.43 o 
  -5   7  14      480.77      446.96     34.30 o 
  -4   7  14       30.38       10.75     17.71 o 
  -3   7  14     2906.29     3052.69     85.46 o 
  -2   7  14       23.65       18.18     17.04 o 
  -1   7  14       52.22       10.99     16.86 o 
   0   7  14       69.99       47.01     19.56 o 
   1   7  14     2676.39     2823.66     70.93 o 
   2   7  14       13.29       -4.82     14.64 o 
   3   7  14      578.79      501.98     85.48 o 
  -6   8  14      857.17      979.63     62.96 o 
  -5   8  14      959.29     1063.85     50.25 o 
  -4   8  14      542.07      528.66     45.17 o 
  -3   8  14      168.14      219.18     35.54 o 
  -2   8  14      252.86      284.52     30.04 o 
  -1   8  14     1523.51     1618.59     60.20 o 
   0   8  14      204.20      226.56     35.54 o 
   1   8  14        1.27       22.47     23.69 o 
  -9   0  15       96.09       79.69     21.71 o 
  -7   0  15     3604.34     3603.68     95.23 o 
  -5   0  15       38.68       17.81     16.68 o 
  -3   0  15     3707.14     3830.35     95.31 o 
  -1   0  15      257.20      226.59     25.39 o 
   1   0  15     4438.86     4539.95    120.06 o 
   3   0  15     1782.82     1828.27     74.80 o 
   5   0  15     3536.39     3482.51    110.16 o 
 -10   1  15     1366.16     1439.28     50.48 o 
  -9   1  15      737.30      644.14     37.00 o 
  -8   1  15     1002.28      987.04     33.09 o 
  -7   1  15       86.49       68.87     14.23 o 
  -6   1  15     2786.09     2771.31     55.66 o 
  -5   1  15     1139.76     1070.33     32.90 o 
  -4   1  15     3117.88     3134.66     59.50 o 
  -3   1  15       76.66       57.50     13.10 o 
  -2   1  15     1432.30     1409.27     37.38 o 
  -1   1  15      420.93      397.23     21.51 o 
   0   1  15     1444.19     1435.23     38.02 o 
   1   1  15       78.59       93.90     14.45 o 
   2   1  15      224.28      209.63     20.04 o 
   3   1  15      721.62      641.35     51.60 o 
   4   1  15     1578.62     1531.06     48.30 o 
   5   1  15        3.33       -0.37     15.27 o 
   6   1  15      725.84      663.45     94.59 o 
 -10   2  15      447.45      399.63     30.13 o 
  -9   2  15        1.28      -14.09     14.09 o 
  -8   2  15     1084.59     1040.07     42.48 o 
  -7   2  15      530.69      546.00     27.04 o 
  -6   2  15      918.10      908.33     31.01 o 
  -5   2  15        7.23        6.67     11.22 o 
  -4   2  15     1285.84     1318.73     36.45 o 
  -3   2  15     1220.65     1184.23     44.58 o 
  -2   2  15     1544.04     1520.39     39.03 o 
  -1   2  15       91.63      101.63     14.60 o 
   0   2  15     1411.58     1459.90     38.75 o 
   1   2  15     2564.69     2641.54     54.16 o 
   2   2  15     3867.85     3870.20     75.38 o 
   3   2  15      303.45      300.75     24.98 o 
   4   2  15      490.04      487.40     44.92 o 
   5   2  15      761.09      775.05     35.73 o 
 -10   3  15       29.04        9.69     16.67 o 
  -9   3  15     2072.55     2113.63    100.17 o 
  -8   3  15        2.80      -12.59     14.12 o 
  -7   3  15      427.37      347.48     29.08 o 
  -6   3  15        0.09      -13.61     14.24 o 
  -5   3  15     4828.46     4693.64     78.69 o 
  -4   3  15       29.37       12.46     11.24 o 
  -3   3  15      432.64      358.54     21.07 o 
  -2   3  15      149.72      163.17     16.60 o 
  -1   3  15     5369.48     5339.97     94.25 o 
   0   3  15       50.72       56.71     13.49 o 
   1   3  15      462.79      383.34     24.01 o 
   2   3  15       57.03       37.39     15.97 o 
   3   3  15     1830.75     1857.33     54.30 o 
   4   3  15        0.93      -15.71     15.72 o 
   5   3  15      116.38       92.26     19.47 o 
  -9   4  15       45.33       69.75     19.30 o 
  -8   4  15     1580.27     1655.27     54.14 o 
  -7   4  15      650.35      523.48     34.46 o 
  -6   4  15      365.47      379.59     38.10 o 
  -5   4  15       60.89       60.88     17.96 o 
  -4   4  15     1216.09     1197.67     43.41 o 
  -3   4  15     1343.68     1331.56     49.17 o 
  -2   4  15     1494.42     1486.52     42.86 o 
  -1   4  15        0.97        9.29     14.31 o 
   0   4  15     2374.21     2393.78     60.80 o 
   1   4  15      496.93      458.17     27.57 o 
   2   4  15     3035.44     3172.52     67.36 o 
   3   4  15      127.47      126.53     31.01 o 
   4   4  15      174.75      189.07     30.99 o 
   5   4  15      248.39      250.34     29.33 o 
  -9   5  15     1199.94     1305.03     49.70 o 
  -8   5  15      335.64      344.56     32.19 o 
  -7   5  15      264.97      276.84     26.72 o 
  -6   5  15     1206.63     1246.62     47.01 o 
  -5   5  15     2147.58     2235.16     63.21 o 
  -4   5  15     1343.35     1327.11     47.58 o 
  -3   5  15      357.96      399.68     29.08 o 
  -2   5  15      520.16      494.41     30.85 o 
  -1   5  15      944.06      966.95     35.39 o 
   0   5  15     1629.32     1702.49     46.90 o 
   1   5  15      148.93      141.43     18.57 o 
   2   5  15      354.32      337.16     27.16 o 
   3   5  15      185.99      210.62     24.25 o 
   4   5  15     1337.63     1362.21     48.42 o 
  -8   6  15        2.04      -14.95     14.95 o 
  -7   6  15     1746.95     1810.82     66.38 o 
  -6   6  15       17.16       15.03     16.52 o 
  -5   6  15       19.69       20.75     19.97 o 
  -4   6  15       24.02       16.40     15.62 o 
  -3   6  15     2383.03     2474.72     73.95 o 
  -2   6  15       72.04       54.34     17.59 o 
  -1   6  15       12.46      -13.93     17.19 o 
   0   6  15      237.86      229.48     24.49 o 
   1   6  15     2841.00     3025.11     66.31 o 
   2   6  15      150.30      141.38     21.56 o 
   3   6  15      612.59      573.36     33.78 o 
  -6   7  15     1414.41     1437.12     58.87 o 
  -5   7  15       32.94       16.01     19.32 o 
  -4   7  15     1450.72     1434.46     58.58 o 
  -3   7  15       13.38       13.90     20.51 o 
  -2   7  15      994.26     1086.90     57.72 o 
  -1   7  15      332.01      315.77     28.11 o 
   0   7  15     1198.68     1293.00     48.16 o 
   1   7  15       21.53        5.73     16.01 o 
   2   7  15      148.26       98.90     32.58 o 
  -3   8  15     1078.21     1036.59     64.52 o 
  -2   8  15      889.07      966.09     49.32 o 
  -1   8  15       57.29       87.79     44.06 o 
 -10   0  16      799.55      836.18     58.69 o 
  -8   0  16     1898.45     1799.63     64.55 o 
  -6   0  16     2087.04     2208.03     71.17 o 
  -4   0  16     4311.57     4431.72    108.59 o 
  -2   0  16     1060.96      996.33     46.92 o 
   0   0  16     2488.62     2488.03     75.17 o 
   2   0  16        4.02      -17.38     22.85 o 
   4   0  16     2129.84     2098.99     83.58 o 
  -9   1  16       35.40        7.03     16.45 o 
  -8   1  16      284.44      271.21     27.16 o 
  -7   1  16     2607.44     2683.02     56.67 o 
  -6   1  16      742.45      660.77     28.03 o 
  -5   1  16      401.20      360.23     22.34 o 
  -4   1  16      274.97      262.35     23.99 o 
  -3   1  16     2072.00     2175.77     49.04 o 
  -2   1  16      225.95      224.57     18.84 o 
  -1   1  16       38.09       21.58     12.41 o 
   0   1  16       61.19       27.78     13.68 o 
   1   1  16     2273.91     2305.79     62.95 o 
   2   1  16      921.85      891.14     38.93 o 
   3   1  16      394.92      353.36     27.10 o 
   4   1  16      130.06      109.77     20.54 o 
   5   1  16     2617.05     2689.02     88.15 o 
  -9   2  16     1019.10     1004.19     43.85 o 
  -8   2  16      155.24      173.69     23.54 o 
  -7   2  16       73.69       72.41     19.24 o 
  -6   2  16      610.00      617.37     29.88 o 
  -5   2  16     2974.96     2952.97     65.02 o 
  -4   2  16      900.98      865.68     31.15 o 
  -3   2  16      108.91       57.02     14.05 o 
  -2   2  16      429.79      387.14     24.65 o 
  -1   2  16     2777.64     2789.70     62.53 o 
   0   2  16     1457.96     1518.41     44.58 o 
   1   2  16     1833.53     1800.13     54.79 o 
   2   2  16        8.67       17.76     15.63 o 
   3   2  16     1328.65     1299.53     46.31 o 
   4   2  16      534.51      458.62     30.29 o 
  -9   3  16        2.76      -15.33     15.33 o 
  -8   3  16     1437.51     1457.57     52.04 o 
  -7   3  16        7.20      -14.72     14.72 o 
  -6   3  16     1339.99     1420.31     50.50 o 
  -5   3  16       43.41       39.14     18.01 o 
  -4   3  16      583.94      553.08     28.64 o 
  -3   3  16      142.93       92.03     16.86 o 
  -2   3  16     2352.25     2369.88     69.23 o 
  -1   3  16        2.22       13.37     13.22 o 
   0   3  16     1130.94     1134.06     38.83 o 
   1   3  16       49.87       39.05     26.71 o 
   2   3  16     3502.17     3491.58     81.23 o 
   3   3  16        5.73        0.82     14.79 o 
   4   3  16      315.73      294.49     26.61 o 
  -8   4  16      142.90      124.82     22.37 o 
  -7   4  16      424.02      441.40     36.32 o 
  -6   4  16      269.44      243.28     26.34 o 
  -5   4  16     3234.95     3332.68     81.31 o 
  -4   4  16      306.82      271.55     26.30 o 
  -3   4  16      296.21      241.51     21.49 o 
  -2   4  16      394.31      364.05     24.25 o 
  -1   4  16     4091.67     4319.41     97.48 o 
   0   4  16      613.01      567.74     29.08 o 
   1   4  16      974.68     1032.32     42.56 o 
   2   4  16       75.62       66.25     18.69 o 
   3   4  16      605.72      599.60     33.90 o 
  -7   5  16     1293.00     1259.61     49.08 o 
  -6   5  16      413.57      378.75     30.39 o 
  -5   5  16       27.56       -2.33     15.54 o 
  -4   5  16       46.40       46.15     18.02 o 
  -3   5  16     1621.84     1544.48     52.88 o 
  -2   5  16      665.68      682.86     46.34 o 
  -1   5  16      119.76       98.71     20.68 o 
   0   5  16      665.06      641.51     55.24 o 
   1   5  16     1245.81     1276.16     47.77 o 
   2   5  16      582.93      497.43     37.04 o 
   3   5  16      735.58      763.18     79.73 o 
  -6   6  16      930.53     1015.88     44.88 o 
  -5   6  16      130.41      119.04     22.59 o 
  -4   6  16     1667.21     1665.85     93.15 o 
  -3   6  16       40.71       55.51     18.76 o 
  -2   6  16      542.84      547.71     40.92 o 
  -1   6  16      437.16      459.08     34.28 o 
   0   6  16     1714.46     1838.41     58.56 o 
   1   6  16      281.50      299.07     47.15 o 
  -4   7  16       28.29       13.11     17.95 o 
  -3   7  16     1542.79     1552.48     61.89 o 
  -2   7  16      401.70      376.42     30.85 o 
  -1   7  16       27.41       18.39     17.91 o 
  -9   0  17      117.79       94.41     45.16 o 
  -7   0  17     3499.27     3521.16    474.22 o 
  -5   0  17     1158.07     1152.29     52.82 o 
  -3   0  17     1970.04     2075.78     69.81 o 
  -1   0  17      465.07      460.49     44.97 o 
   1   0  17     1157.18     1235.40     66.20 o 
   3   0  17      263.54      280.79     51.65 o 
  -8   1  17     1293.04     1316.23     50.58 o 
  -7   1  17        3.32      -13.30     13.30 o 
  -6   1  17      391.41      395.22     30.50 o 
  -5   1  17     1082.55     1041.64     39.03 o 
  -4   1  17     2068.07     2080.85     54.48 o 
  -3   1  17        9.09      -12.59     12.59 o 
  -2   1  17      933.52     1002.28     37.67 o 
  -1   1  17      399.28      393.75     29.90 o 
   0   1  17     2888.40     2802.81     72.65 o 
   1   1  17      484.70      485.17     33.41 o 
   2   1  17        0.26       -9.91     14.91 o 
   3   1  17      354.38      362.05     29.04 o 
  -8   2  17      978.37     1050.97     45.92 o 
  -7   2  17      946.25      913.91     42.96 o 
  -6   2  17     1582.55     1513.80     53.52 o 
  -5   2  17      303.80      278.25     23.63 o 
  -4   2  17      204.14      213.89     21.14 o 
  -3   2  17      704.60      746.08     44.23 o 
  -2   2  17     1517.66     1582.37     47.16 o 
  -1   2  17      126.61      150.70     29.23 o 
   0   2  17        5.39        7.95     15.58 o 
   1   2  17      338.69      335.12     28.08 o 
   2   2  17     1914.14     2084.93     61.52 o 
   3   2  17       92.29       84.35     21.96 o 
  -8   3  17        3.19      -15.77     15.77 o 
  -7   3  17       32.18       14.93     17.78 o 
  -6   3  17        2.14       -7.58     15.83 o 
  -5   3  17     2230.47     2335.85     67.34 o 
  -4   3  17        4.35      -14.62     14.62 o 
  -3   3  17      192.48      153.98     20.14 o 
  -2   3  17        8.00        0.53     13.65 o 
  -1   3  17     4170.31     4486.19     87.41 o 
   0   3  17        6.86       -4.99     15.92 o 
   1   3  17     2111.15     2009.09    105.18 o 
   2   3  17       34.03       33.73     17.38 o 
  -7   4  17      246.84      218.92     26.64 o 
  -6   4  17     1804.61     1807.48     59.59 o 
  -5   4  17       12.03       19.62     17.03 o 
  -4   4  17       84.30       66.26     19.43 o 
  -3   4  17      651.27      603.63     56.30 o 
  -2   4  17     2044.95     2090.81     55.13 o 
  -1   4  17       91.76      120.57     18.96 o 
   0   4  17      287.18      285.73     27.82 o 
   1   4  17      570.16      449.86     32.05 o 
   2   4  17     1226.08     1265.76     53.83 o 
  -6   5  17      247.64      278.80     29.52 o 
  -5   5  17      695.72      720.43     39.55 o 
  -4   5  17     1315.08     1355.94     52.24 o 
  -3   5  17      173.98      126.12     22.35 o 
  -2   5  17      448.50      503.52     34.65 o 
  -1   5  17     1726.09     1842.50     59.78 o 
   0   5  17      918.00      929.11     43.15 o 
   1   5  17      626.67      653.97     55.87 o 
  -3   6  17     1737.05     1900.89     61.68 o 
  -2   6  17        9.58       -4.39     17.11 o 
  -6   0  18       13.96       31.22     26.55 o 
  -4   0  18     2625.60     2717.13    275.97 o 
  -2   0  18      283.56      325.95     42.61 o 
   0   0  18     2329.73     2438.81     97.73 o 
   2   0  18       12.09      -34.25     40.03 o 
  -7   1  18     2319.33     2475.17     72.19 o 
  -6   1  18      780.92      776.89     41.50 o 
  -5   1  18      974.01     1014.38     45.51 o 
  -4   1  18       53.31       60.31     18.88 o 
  -3   1  18     2083.46     2224.37     66.63 o 
  -2   1  18      506.09      470.54     41.46 o 
  -1   1  18     1360.24     1491.00     53.93 o 
   0   1  18        1.57        8.38     16.45 o 
   1   1  18      241.35      216.23     25.93 o 
   2   1  18      316.27      293.72     58.34 o 
  -7   2  18       98.31       67.39     21.92 o 
  -6   2  18        9.69      -16.10     16.10 o 
  -5   2  18      891.12      871.11     42.95 o 
  -4   2  18      368.85      368.17     40.74 o 
  -3   2  18      161.66       89.94     21.59 o 
  -2   2  18      199.65      194.19     25.47 o 
  -1   2  18     1542.81     1555.33     55.15 o 
   0   2  18      894.23      878.55     42.47 o 
   1   2  18      966.80      923.45     42.90 o 
  -6   3  18     1545.44     1610.42     57.63 o 
  -5   3  18       45.98       43.00     18.62 o 
  -4   3  18      170.52      102.36     22.40 o 
  -3   3  18        3.02      -14.13     14.13 o 
  -2   3  18     2612.72     2550.12     72.30 o 
  -1   3  18       16.72       55.21     19.41 o 
   0   3  18       12.89      -12.23     15.72 o 
  -5   4  18     1064.03     1118.27     48.68 o 
  -4   4  18      418.44      392.52     33.02 o 
  -3   4  18      348.85      327.39     30.58 o 
  -2   4  18       59.12       55.37     20.48 o 
  -1   4  18     2118.78     2440.22     70.81 o 
  -5   0  19     1692.14     1796.43    171.07 o 
  -3   0  19     2349.53     2524.08    104.34 o 
  -1   0  19     1740.66     1693.06     84.80 o 
  -4   1  19     1464.11     1478.41     56.06 o 
  -3   1  19      431.51      377.89     32.75 o 
  -2   1  19       20.48       43.54     19.99 o 
  -1   1  19      330.43      282.44     45.01 o 
  -3   2  19      665.59      670.50     51.64 o 
                                                 
